# Supplementary material for: Multi-Omics Analysis Reveals Dietary Fiber’s Impact on Growth, Slaughter Performance, and Gut Microbiome in Durco × Bamei Crossbred Pig
Source: Microorganisms. 2024 Aug 14;12(8):1674. doi: 10.3390/microorganisms12081674 (PMC11357262; doi:10.3390/microorganisms12081674)
Supplement: Supplementary file 1 [file microorganisms-12-01674-s001.zip › Table S2.xls]

## Sheet: Table S2
Functional pathway	Control-Mean(%)	Control-Sd(%)	GroupsⅠ-Mean(%)	GroupsⅠ-Sd(%)	Groups Ⅱ-Mean(%)	Groups Ⅱ-Sd(%)	Group III-Mean(%)	Group III-Sd(%)	Pvalue	Corrected pvalue
ABC transporters	3.298	0.3548	2.739	0.6616	2.696	0.237	2.508	0.4357	0.03315	0.359
Glycolysis / Gluconeogenesis	1.083	0.05755	1	0.1358	1.009	0.03982	0.968	0.05958	0.04769	0.3746
One carbon pool by folate	0.592	0.06613	0.6675	0.1616	0.5274	0.03743	0.5839	0.127	0.03866	0.359
RNA degradation	0.532	0.03637	0.5659	0.03097	0.5963	0.03997	0.6118	0.01515	0.01338	0.2762
Nucleotide excision repair	0.4317	0.03914	0.5965	0.253	0.5209	0.05056	0.5687	0.1549	0.0133	0.2762
Nicotinate and nicotinamide metabolism	0.4496	0.01116	0.4712	0.01623	0.4706	0.02271	0.5041	0.0225	0.007092	0.2762
Butanoate metabolism	0.4344	0.03406	0.4287	0.07052	0.4979	0.03851	0.4844	0.05882	0.04643	0.3746
Citrate cycle (TCA cycle)	0.3413	0.03897	0.3395	0.04935	0.4039	0.02624	0.3724	0.05209	0.02658	0.3182
Other glycan degradation	0.2269	0.07038	0.329	0.1089	0.4133	0.1148	0.4725	0.06733	0.009025	0.2762
Photosynthesis	0.348	0.03352	0.295	0.0603	0.2918	0.0226	0.2865	0.02524	0.02143	0.283
Cyanoamino acid metabolism	0.2336	0.02786	0.2779	0.05474	0.3011	0.04182	0.3162	0.03442	0.0301	0.3493
Sphingolipid metabolism	0.1901	0.03326	0.2526	0.07317	0.2982	0.06256	0.3307	0.03488	0.009394	0.2762
Sulfur relay system	0.2466	0.01937	0.2334	0.02429	0.2269	0.02578	0.2093	0.02045	0.04769	0.3746
HIF-1 signaling pathway	0.2684	0.04291	0.2114	0.04921	0.1982	0.03111	0.2021	0.03171	0.0374	0.359
Necroptosis	0.1561	0.01673	0.1724	0.02982	0.1992	0.01296	0.1926	0.02422	0.01127	0.2762
Phenylpropanoid biosynthesis	0.1065	0.04344	0.1668	0.05991	0.201	0.0454	0.2058	0.03941	0.01613	0.2762
Lysosome	0.06765	0.03009	0.1138	0.04455	0.1727	0.05606	0.192	0.04254	0.003343	0.2762
Glycosphingolipid biosynthesis - globo and isoglobo series	0.08388	0.02073	0.1178	0.03522	0.1552	0.03905	0.1701	0.01634	0.002248	0.2762
PPAR signaling pathway	0.09926	0.007881	0.114	0.01685	0.1359	0.01969	0.1415	0.01461	0.001965	0.2762
Glycosaminoglycan degradation	0.05948	0.01976	0.08935	0.03742	0.1273	0.03213	0.1364	0.02604	0.004132	0.2762
GABAergic synapse	0.08786	0.008719	0.09633	0.0192	0.1119	0.009313	0.1087	0.02283	0.01885	0.2777
Glutamatergic synapse	0.08653	0.00797	0.09624	0.01911	0.1118	0.009446	0.1085	0.02279	0.01731	0.2762
Adipocytokine signaling pathway	0.05336	0.01549	0.07198	0.01282	0.09254	0.01885	0.09814	0.02065	0.006112	0.2762
Ferroptosis	0.05449	0.0148	0.0744	0.0122	0.09308	0.02013	0.0922	0.02204	0.0184	0.2777
Thermogenesis	0.05284	0.0165	0.06754	0.01396	0.09013	0.01719	0.08682	0.02093	0.01725	0.2762
Various types of N-glycan biosynthesis	0.03473	0.01901	0.05489	0.02895	0.08502	0.03528	0.09796	0.01978	0.009025	0.2762
Glycosphingolipid biosynthesis - ganglio series	0.0272	0.01889	0.0478	0.02944	0.07858	0.03494	0.09279	0.01969	0.006383	0.2762
Aminobenzoate degradation	0.07562	0.01864	0.04601	0.01625	0.04246	0.01053	0.04057	0.01848	0.02405	0.3063
Pertussis	0.02577	0.01593	0.0397	0.02183	0.06188	0.02536	0.06783	0.03244	0.03808	0.359
PI3K-Akt signaling pathway	0.03086	0.01105	0.04074	0.009296	0.04821	0.006224	0.04934	0.012	0.03925	0.359
Isoquinoline alkaloid biosynthesis	0.02523	0.01058	0.03542	0.00719	0.04333	0.01001	0.04439	0.01107	0.02016	0.283
Estrogen signaling pathway	0.02134	0.007614	0.03034	0.00778	0.03742	0.005632	0.0339	0.0118	0.03479	0.359
Antigen processing and presentation	0.02093	0.007686	0.02898	0.007738	0.03678	0.006046	0.03231	0.01176	0.04812	0.3746
Progesterone-mediated oocyte maturation	0.02061	0.007639	0.02899	0.007689	0.03676	0.006097	0.03229	0.01184	0.04812	0.3746
Prostate cancer	0.0206	0.007622	0.02886	0.00763	0.03672	0.006092	0.03223	0.0118	0.04812	0.3746
IL-17 signaling pathway	0.02052	0.007502	0.0288	0.007624	0.03648	0.005916	0.03212	0.01177	0.03936	0.359
Th17 cell differentiation	0.0205	0.007498	0.02877	0.007626	0.03643	0.005882	0.03206	0.01174	0.03936	0.359
Longevity regulating pathway	0.03033	0.005544	0.02386	0.007484	0.01928	0.01344	0.01387	0.008246	0.02143	0.283
Protein digestion and absorption	0.006138	0.006235	0.01631	0.008762	0.02402	0.01053	0.02768	0.01284	0.01169	0.2762
MAPK signaling pathway - fly	0.0254	0.003406	0.01974	0.005882	0.01496	0.009915	0.01131	0.005428	0.01298	0.2762
Atrazine degradation	0.03016	0.01559	0.01314	0.008293	0.01171	0.006639	0.007538	0.004129	0.01618	0.2762
Retinol metabolism	0.01622	0.006769	0.007025	0.00359	0.007264	0.002722	0.005765	0.002049	0.006791	0.2762
Metabolism of xenobiotics by cytochrome P450	0.01808	0.008259	0.005409	0.003816	0.004833	0.003004	0.003934	0.002948	0.01059	0.2762
Drug metabolism - cytochrome P450	0.018	0.008297	0.005345	0.003789	0.004877	0.003044	0.003996	0.00292	0.01397	0.2762
Flavonoid biosynthesis	0.002277	0.0028	0.004955	0.004224	0.008165	0.004779	0.009059	0.004493	0.04988	0.3746
Stilbenoid, diarylheptanoid and gingerol biosynthesis	0.002277	0.0028	0.004955	0.004224	0.008165	0.004779	0.009059	0.004493	0.04988	0.3746
Endocytosis	0.008525	0.005055	0.002628	0.003058	0.0007604	0.0004656	0.000589	0.0006323	0.0149	0.2762
Chemical carcinogenesis - DNA adducts	0.002863	0.004622	0.0001453	0.0002369	0.0004924	0.0003094	0.0006353	0.00137	0.04043	0.3601
ECM-receptor interaction	0.0002951	0.0002165	0.0006553	0.0004217	0.0008349	0.000226	0.001253	0.0007823	0.0374	0.359
Fanconi anemia pathway	4.36e-05	4.17e-05	0.0004604	0.0007931	0.0005203	0.000813	0.000974	0.001399	0.02479	0.3063
Biosynthesis of enediyne antibiotics	2.58e-05	4.25e-05	0.0005526	0.0005904	0.0009885	0.0005624	0.0003935	0.0002895	0.007615	0.2762
