# Supplementary material for: Multi-Omics Analysis Reveals Dietary Fiber’s Impact on Growth, Slaughter Performance, and Gut Microbiome in Durco × Bamei Crossbred Pig
Source: Microorganisms. 2024 Aug 14;12(8):1674. doi: 10.3390/microorganisms12081674 (PMC11357262; doi:10.3390/microorganisms12081674)
Supplement: Supplementary file 1 [file microorganisms-12-01674-s001.zip › Table S3.xls]

## Sheet: Sheet1
Family	Family_Description	Class	Class_Description	Control	Control	Control	Control	Control	Control	GroupsⅠ	GroupsⅠ	GroupsⅠ	GroupsⅠ	GroupsⅠ	GroupsⅠ	Groups Ⅱ	Groups Ⅱ	Groups Ⅱ	Groups Ⅱ	Groups Ⅱ	Groups Ⅱ	Group III	Group III	Group III	Group III	Group III	Group III
AA1	Laccase / p-diphenol:oxygen oxidoreductase / ferroxidase (EC 1.10.3.2); ; ferroxidase (EC 1.10.3.-); Laccase-like multicopper oxidase (EC 1.10.3.-)	AA	Auxiliary Activities	1952	3024	1004	4516	1226	1082	1886	148	264	1560	294	1498	444	328	640	318	648	1042	1088	222	302	276	570	550
AA11	AA11 proteins are copper-dependent lytic polysaccharide monooxygenases (LPMOs); cleavage of chitin chains with oxidation of C-1 has been demonstrated for a AA11 LPMO from Aspergillus oryzae;	AA	Auxiliary Activities	0	0	0	0	4	0	30	0	0	0	16	10	22	2	2	4	6	0	0	6	12	0	4	4
AA12	The pyrroloquinoline quinone-dependent oxidoreductase activity was demonstrated for the CC1G_09525 protein of Coprinopsis cinerea.	AA	Auxiliary Activities	0	0	0	0	0	0	0	0	0	0	0	0	0	0	0	0	0	0	0	0	0	0	0	40
AA1_3	AA1's subfamily	AA	Auxiliary Activities	0	0	0	0	0	2	4	0	0	0	0	4	2	0	12	2	0	0	0	0	0	0	0	0
AA2	manganese peroxidase (EC 1.11.1.13); versatile peroxidase (EC 1.11.1.16); lignin peroxidase (EC 1.11.1.14); peroxidase (EC 1.11.1.-)	AA	Auxiliary Activities	212	1006	136	1156	100	202	140	122	284	324	86	114	106	142	194	142	98	428	80	76	54	834	42	100
AA3	cellobiose dehydrogenase (EC 1.1.99.18); glucose 1-oxidase (EC 1.1.3.4); aryl alcohol oxidase (EC 1.1.3.7); alcohol oxidase (EC 1.1.3.13); pyranose oxidase (EC 1.1.3.10)	AA	Auxiliary Activities	11874	9608	5114	12580	9330	1280	11314	1092	306	8928	886	9890	3220	2372	3960	1856	5662	4122	7502	2122	3134	352	4668	3004
AA3_1	AA3's subfamily	AA	Auxiliary Activities	248	180	208	522	178	208	418	130	56	312	266	248	230	306	398	298	198	372	314	404	270	74	290	278
AA3_2	AA3's subfamily	AA	Auxiliary Activities	482	968	184	724	392	74	536	148	32	390	54	340	178	172	274	150	240	214	314	162	130	132	232	298
AA3_3	AA3's subfamily	AA	Auxiliary Activities	0	0	0	0	0	0	0	0	0	0	0	0	4	0	0	2	0	0	0	2	0	0	4	0
AA3_4	AA3's subfamily	AA	Auxiliary Activities	2	0	6	6	16	38	52	8	0	0	86	18	80	6	58	42	44	8	26	28	116	0	22	28
AA4	vanillyl-alcohol oxidase (EC 1.1.3.38)	AA	Auxiliary Activities	90	1316	278	506	330	510	602	388	16	404	724	276	468	542	820	630	550	160	238	846	1336	18	634	462
AA5	Oxidase with oxygen as acceptor (EC 1.1.3.-); galactose oxidase (EC 1.1.3.9); glyoxal oxidase (EC 1.2.3.15); alcohol oxidase (EC 1.1.3.13)	AA	Auxiliary Activities	30	10	36	4	26	34	106	66	20	10	78	26	100	42	60	78	102	96	42	116	154	456	42	46
AA5_2	AA5's subfamily	AA	Auxiliary Activities	0	0	0	0	0	0	0	4	0	0	18	0	0	2	0	0	0	0	0	0	0	32	0	0
AA6	1,4-benzoquinone reductase (EC. 1.6.5.6)	AA	Auxiliary Activities	3566	4346	3586	6064	4168	4378	5374	1652	736	3782	3982	4578	4252	2396	4324	3820	3348	3470	3022	4144	4698	734	3656	2954
AA7	glucooligosaccharide oxidase (EC 1.1.3.-); chitooligosaccharide oxidase (EC 1.1.3.-)	AA	Auxiliary Activities	2624	1810	1028	3228	2062	806	2138	176	398	1920	274	1638	534	394	730	436	760	890	1678	452	402	236	856	482
AA8	Iron reductase domain	AA	Auxiliary Activities	52	40	30	138	32	40	24	4	0	96	12	44	6	14	48	30	20	38	16	24	20	6	26	26
CBM11	Modules of approx. 180-200 residues. The CBM11 of Clotridium thermocellum Cel26A-Cel5E has been shown to bind both beta-1,4-glucan and beta-1,3-1,4-mixed linked glucans.	CBM	Carbohydrate-Binding Modules	0	0	0	0	8	2	26	10	0	2	4	6	0	10	10	4	2	0	0	12	4	0	18	12
CBM12	Modules of approx. 40-60 residues. The majority of these modules is found among chitinases where the function is chitin-binding. Distantly related to the CBM5 family.	CBM	Carbohydrate-Binding Modules	4	0	0	4	0	2	0	10	16	18	4	8	0	2	0	0	0	4	0	0	0	0	0	2
CBM13	Modules of approx. 150 residues which always appear as a threefold internal repeat. The only apparent exception to this, xylanase II of Actinomadura sp. FC7 (GenBank U08894), is in fact not completely sequenced. These modules were first identified in seve	CBM	Carbohydrate-Binding Modules	440	396	468	890	196	244	396	98	50	456	322	416	378	266	564	340	164	496	262	580	294	60	300	222
CBM16	Carbohydrate-binding module 16. Binding to cellulose and glucomannan demonstrated [B. Bae et al (2008) J Biol Chem. 283:12415-25 (PMID: 18025086)]	CBM	Carbohydrate-Binding Modules	4578	1458	32	284	558	156	172	466	310	1666	262	3136	282	108	378	224	208	172	154	292	282	238	390	290
CBM2	Modules of approx. 100 residues and which are found in a large number of bacterial enzymes. The cellulose-binding function has been demonstrated in many cases. Several of these modules have been shown to also bind chitin or xylan.	CBM	Carbohydrate-Binding Modules	96	112	140	276	64	140	160	14	24	172	120	200	186	84	142	118	78	120	56	130	72	2	94	114
CBM20	The granular starch-binding function has been demonstrated in several cases. Interact strongly with cyclodextrins. Often designated as starch-binding domains (SBD).	CBM	Carbohydrate-Binding Modules	50	12	36	102	140	214	460	78	2	28	118	148	244	98	318	284	116	56	134	310	464	10	292	122
CBM21	Modules of approx. 100 residues. The granular starch-binding function has been demonstrated in one case. Sometimes designated as starch-binding domains (SBD).	CBM	Carbohydrate-Binding Modules	0	8	6	10	0	12	0	0	0	2	0	0	0	0	0	0	0	0	0	0	0	0	0	0
CBM22	A xylan binding function has been demonstrated in several cases and affinity with mixed beta-1,3/beta-1,4-glucans in one. In several cases a thermostabilizing effect has also been seen.	CBM	Carbohydrate-Binding Modules	448	94	78	68	154	136	260	62	116	234	184	410	254	42	126	170	92	80	92	134	220	68	184	188
CBM23	Mannan-binding function demonstrated in one case.	CBM	Carbohydrate-Binding Modules	26	16	12	36	24	40	56	10	0	12	30	28	14	18	24	34	26	10	30	20	4	0	10	22
CBM25	Starch-binding function demonstrated in one case.	CBM	Carbohydrate-Binding Modules	166	78	14	180	86	22	76	66	18	394	46	434	18	168	82	4	110	198	48	74	92	68	476	124
CBM26	Starch-binding function demonstrated in two cases.	CBM	Carbohydrate-Binding Modules	94	190	78	320	124	248	200	58	0	92	72	106	160	144	112	130	126	90	68	100	124	0	118	56
CBM27	Mannan-binding function demonstrated in two cases	CBM	Carbohydrate-Binding Modules	34	34	10	64	34	144	78	6	0	46	26	36	26	10	6	14	6	10	14	4	10	0	14	48
CBM3	Modules of approx. 150 residues found in bacterial enzymes. The cellulose-binding function has been demonstrated in many cases. In one instance binding to chitin has been reported.	CBM	Carbohydrate-Binding Modules	10	8	24	84	20	88	30	8	6	20	26	20	24	2	28	12	8	20	10	10	12	0	12	6
CBM30	Binding to cellulose has been demonstrated for the N-terminal module of Fibrobacter succinogenes CelF.	CBM	Carbohydrate-Binding Modules	12	0	12	14	0	26	28	10	0	18	80	28	42	12	40	14	32	8	14	56	16	0	38	32
CBM32	Binding to galactose and lactose has been demonstrated for the module of Micromonospora viridifaciens sialidase (PMID: 16239725). Binding to polygalacturonic acid has been shown for a Yersinia member (PMID: 17292916). Binding to LacNAc (beta-D-galactosyl-	CBM	Carbohydrate-Binding Modules	744	778	520	1422	652	1230	1336	914	702	600	1192	1000	1620	978	2000	1518	1382	1756	886	1702	1766	828	1512	1230
CBM34	Modules of approx. 120 residues. Granular starch-binding function has been demonstrated in the case of Thermoactinomyces vulgaris R-47 ±-amylase 1 (TVAI).	CBM	Carbohydrate-Binding Modules	120	996	754	230	336	238	152	96	84	316	312	208	182	396	362	86	114	160	136	228	148	180	128	106
CBM35	Modules of approx. 130 residues. A module that is conserved in three Cellvibrio xylan-degrading enzymes binds to xylan and the interaction is calcium dependent, while a module from a Cellvibrio mannanase binds to decorated soluble mannans and mannooligosa	CBM	Carbohydrate-Binding Modules	46	72	116	76	196	186	390	96	18	106	448	164	342	150	208	180	172	94	134	274	220	76	272	362
CBM36	Modules of approx. 120-130 residues displaying structural similarities to CBM6 modules. The only CBM36 currently characterised, that from Paenbacillus polymyxa xylanase 43A, shows calcium-dependent binding of xylans and xylooligosaccharides. X-ray crystal	CBM	Carbohydrate-Binding Modules	0	10	16	0	4	6	42	2	0	22	4	10	92	14	44	80	8	6	8	20	22	0	40	16
CBM37	Modules of approx. 100 residues, conserved in numerous R. albus polysaccharide-degrading enzymes and other proteins from this bacterium. Several members of CBM37 have been shown to exhibit rather broad binding specificity to xylan, chitin, microcrystalli	CBM	Carbohydrate-Binding Modules	142	118	616	152	128	202	258	52	44	290	224	254	238	80	314	278	260	266	142	338	170	70	194	352
CBM38	The inulin-binding function has been demonstrated in the case of the cycloinulo-oligosaccharide fructanotransferase from Paenibacillus macerans (Bacillus macerans) by Lee et al. (2004) FEMS Microbiol Lett 234:105-10. (PMID:15109727).	CBM	Carbohydrate-Binding Modules	0	0	0	0	0	0	0	0	0	0	0	0	0	2	4	0	0	0	6	0	6	0	0	4
CBM4	Modules of approx. 150 residues found in bacterial enzymes. Binding of these modules has been demonstrated with xylan, beta-1,3-glucan, beta-1,3-1,4-glucan, beta-1,6-glucan and amorphous cellulose but not with crystalline cellulose.	CBM	Carbohydrate-Binding Modules	1142	724	742	180	332	454	768	240	122	488	398	790	660	126	246	258	164	132	202	250	480	268	330	346
CBM40	Modules of approx. 200 residues, found at the N-terminus of GH33 sialidases. Can also be found inserted in the beta-propeller of GH33 sialidases. The sialic acid binding function has been demonstrated for the N-terminal CBM40 of Vibrio cholerae sialidase	CBM	Carbohydrate-Binding Modules	74	52	14	90	10	50	150	50	78	60	112	104	172	82	162	100	92	202	48	124	214	56	100	58
CBM41	Modules of approx. 100 residues found in primarily in bacterial pullulanases. The N-terminal module from Thermotoga maritima Pul13 has been shown to bind to the alpha-glucans amylose, amylopectin, pullulan, and oligosaccharide fragments derived from these	CBM	Carbohydrate-Binding Modules	94	72	56	214	58	204	92	28	2	108	68	114	92	22	106	66	38	112	68	30	60	10	52	54
CBM42	Modules of approx. 160 residues found mostly at the C-terminus of GH54 catalytic domains. Binding to arabinofuranose (present in arabinoxylan) has been demonstrated.	CBM	Carbohydrate-Binding Modules	0	0	0	0	0	0	2	0	0	4	2	10	22	0	6	2	0	0	0	0	0	0	0	0
CBM44	The C-terminal CBM44 module of the Clostridium thermocellum enzyme has been demonstrated to bind equally well cellulose and xyloglucan	CBM	Carbohydrate-Binding Modules	2	0	4	8	0	0	2	18	2	0	8	2	10	10	0	8	4	4	0	0	4	2	0	40
CBM46	Modules of approx. 100 residues, found at the C-terminus of several GH5 cellulases. Cellulose-binding function demonstrated in one case.	CBM	Carbohydrate-Binding Modules	4	12	6	62	10	20	40	4	0	16	28	56	46	6	28	52	14	24	8	34	6	0	8	22
CBM47	Modules of approx 150 residues. Fucose-binding activity demonstrated	CBM	Carbohydrate-Binding Modules	0	0	0	14	0	4	0	0	0	6	2	4	2	0	6	0	2	14	2	0	4	0	0	4
CBM48	Modules of approx. 100 residues with glycogen-binding function, appended to GH13 modules. Also found in the beta subunit (glycogen-binding) of AMP-activated protein kinases (AMPK)	CBM	Carbohydrate-Binding Modules	326	348	434	690	302	534	750	252	38	390	554	550	654	378	742	500	426	474	348	450	526	40	532	428
CBM49	Modules of approx. 100 residues found at the C-terminus of plant GH9 enzymes. Distantly related to CBM2 modules. Binding to crystalline cellulose demonstrated in the case of Solanum lycopersicum Cel8 enzyme (SlCel9C1).	CBM	Carbohydrate-Binding Modules	0	0	0	0	0	0	4	0	0	0	0	2	2	0	0	0	0	0	0	0	0	0	0	0
CBM5	Modules of approx. 60 residues found in bacterial enzymes. Chitin-binding described in several cases. Distantly related to the CBM12 family.	CBM	Carbohydrate-Binding Modules	0	0	0	0	0	0	0	0	0	0	0	0	0	4	0	0	0	0	0	0	4	14	0	8
CBM50	Modules of approx. 50 residues found attached to various enzymes from families GH18, GH19, GH23, GH24, GH25 and GH73, i.e. enzymes cleaving either chitin or peptidoglycan. Binding to chitopentaose demonstrated in the case of Pteris ryukyuensis chitinase A	CBM	Carbohydrate-Binding Modules	474	838	416	704	440	352	410	186	590	560	392	914	532	330	464	378	392	484	404	442	496	414	650	426
CBM51	Modules of approx. 150 residues found attached to various enzymes from families GH2, GH27, GH31, GH95, GH98 and GH101 . Binding to galactose and to blood group A/B-antigens demonstrated in the case of C. perfringens GH95CBM51 and GH98CBM51 respectively	CBM	Carbohydrate-Binding Modules	162	212	120	610	102	414	224	34	162	204	108	160	92	24	184	424	100	242	108	130	68	36	54	44
CBM54	Binding to xylan, yeast cell wall glucan and chitin shown in Dvortsov et al., Microbiology UK (2009) in press.	CBM	Carbohydrate-Binding Modules	52	80	58	144	18	36	22	4	0	56	24	42	14	2	14	16	8	28	8	26	20	4	0	12
CBM56	beta-1,3-glucan binding function demonstrated by Yamamoto et al. (1998) FEBS Letters 433:41-43 [PMID: 9738929]	CBM	Carbohydrate-Binding Modules	110	14	100	56	68	108	282	100	4	114	248	310	298	118	184	332	282	226	148	166	294	26	182	268
CBM57	Created from reading Schallus et al (2008) Mol Biol Cell. 19:3404-3414 [PMID: 18524852] and finding related domains attached to various glycosidases.	CBM	Carbohydrate-Binding Modules	2	2	22	18	12	20	86	8	2	12	8	10	50	36	28	40	18	6	28	16	24	10	20	22
CBM59	Binding to mannan, xylan, and cellulose demonstrated for the CBM59 of ManF-X10 xylanase from an environmental genomic DNA library (Li et al. (2009) World Journal of Microbiology and Biotechnology 25:2071-2078; doi:10.1007/s11274-009-0111-6)	CBM	Carbohydrate-Binding Modules	0	0	0	0	0	0	0	2	0	0	0	0	0	2	0	0	0	0	0	10	4	0	6	0
CBM6	Modules of approx. 120 residues. The cellulose-binding function has been demonstrated in one case on amorphous cellulose and beta-1,4-xylan. Some of these modules also bind beta-1,3-glucan, beta-1,3-1,4-glucan, and beta-1,4-glucan.	CBM	Carbohydrate-Binding Modules	142	78	176	174	236	252	564	144	16	206	322	272	350	160	206	266	210	98	138	240	362	10	442	308
CBM61	Modules of approx. 150 residues found appended to GH16, GH30, GH31, GH43, GH53 and GH66 catalytic domains. A beta-1,4-galactan binding function has been demonstrated for the CBM60 of Thermotoga maritima GH53 galactanase [PMID: 20826814].	CBM	Carbohydrate-Binding Modules	20	84	48	218	222	296	206	138	224	100	512	314	420	108	294	296	154	196	216	312	418	58	408	448
CBM62	The CBM62 module of Clostridium thermocellum Cthe_2193 protein binds galactose moieties found on xyloglucan, arabinogalactan and galactomannan.	CBM	Carbohydrate-Binding Modules	4	0	0	0	4	0	12	14	12	4	4	38	24	24	16	16	6	2	14	26	14	44	14	22
CBM63	The CBM63 module of Bacillus subtilis expansin EXLX1 has been shown to bind cellulose.	CBM	Carbohydrate-Binding Modules	0	0	0	0	0	0	0	0	0	0	0	0	8	6	4	2	0	0	0	6	0	0	8	0
CBM65	CBM65A and CBM65B, derived from Eubacterium cellulosolvens endoglucanase EcCel5A, bind to a range of beta-glucans but, uniquely, display significant preference for xyloglucan	CBM	Carbohydrate-Binding Modules	6	2	104	56	22	52	54	6	6	56	26	56	58	28	30	20	24	14	20	18	42	12	56	44
CBM66	The CBM66 module, derived from the Bacillus subtilis exo-acting beta-fructosidase SacC, targets the terminal fructoside residue of fructans.	CBM	Carbohydrate-Binding Modules	194	90	72	278	100	94	120	66	12	128	198	206	178	66	146	110	214	184	90	98	220	10	76	84
CBM67	Fujimoto et al. [PMID : 23486481] disclosed the L-rhamnose binding activity and 3-D structure of the CBM67 of Streptomyces avermitilis alpha-L-rhamnosidase (SaRha78A);	CBM	Carbohydrate-Binding Modules	334	332	938	462	286	410	812	410	112	540	644	698	708	592	784	734	652	534	436	844	848	80	606	472
CBM68	Binding to maltotriose and maltotetraose shown for the pullulanase of Anoxybacillus sp. LM18-11. Binding function derived from crystal structure and deletion of the CBM, which showed reduced specific activity and increased Km value compared to the wild ty	CBM	Carbohydrate-Binding Modules	0	0	0	0	0	0	0	0	0	8	0	0	4	10	2	2	2	8	2	2	0	0	0	2
CBM69	starch-binding function demonstrated in one case; distantly related to families CBM20 and CBM48	CBM	Carbohydrate-Binding Modules	20	0	8	28	12	52	62	6	0	12	24	16	62	10	82	98	18	8	56	52	30	2	296	26
CBM70	The hyaluronan-specific binding function of the N-terminal CBM70 module of Streptococcus pneumoniae hyaluronate lyase has been demonstrated.	CBM	Carbohydrate-Binding Modules	2	2	2	22	0	0	2	0	2	0	0	8	2	0	0	2	2	0	0	2	0	0	2	12
CBM71	The two CBM71s of S. pneumoniae BgaA bind lactose and LacNAc.	CBM	Carbohydrate-Binding Modules	0	0	0	28	0	0	0	0	0	0	2	8	2	0	0	0	2	18	0	0	0	0	0	2
CBM72	Modules of 130-180 residues found at the C-terminus glycoside hydrolases from various families, sometimes as tandem repeats. The CBM72 found on an endoglucanase from an uncultivated microorganism was found to bind a broad spectrum of polysaccharides inclu	CBM	Carbohydrate-Binding Modules	10	4	4	6	170	112	546	70	2	8	156	68	228	28	98	176	110	38	120	84	270	4	224	100
CBM74	Modules of approx. 300 residues appended to several alpha-amylases. The starch-binding function has been demonstrated for the CBM74 appended to the GH13 alpha-amylase of Microbacterium aureum B8.A	CBM	Carbohydrate-Binding Modules	82	164	62	206	32	126	124	4	0	58	12	64	58	98	64	32	38	98	52	18	26	24	48	26
CBM75	Modules of 290 residues appended to GH43_16 enzymes. So far found exclusively in Ruminococci. The xyloglucan-binding function was demonstrated for the R. flavefaciens protein.	CBM	Carbohydrate-Binding Modules	2	0	14	0	2	2	4	0	4	6	6	6	24	0	10	8	2	2	10	2	10	0	6	2
CBM76	Modules of approx. 170 residues appended to GH44 enzymes. So far found exclusively in Ruminococci. Broad specificity binding to beta-glucans demontsrated for the R. flavefaciens module, which binds xyloglucan, glucomannan, and barley beta-glucan.	CBM	Carbohydrate-Binding Modules	0	0	0	0	0	0	0	0	0	0	0	0	12	2	0	6	0	0	0	0	0	0	2	0
CBM77	Pectin binding modules of approx. 110 residues. The Ruminococcus flavefaciens CBM77 was shown to bind various pectins of low degree of esterification.	CBM	Carbohydrate-Binding Modules	6	4	6	38	10	66	58	18	8	10	90	34	92	8	52	38	18	18	18	42	94	0	80	34
CBM78	Modules of approx. 150 residues appended to the C-terminus of GH5 and GH26 enzymes. So far found exclusively in Ruminococcal enzymes. The R. flavefaciens module has been shown to bind decorated beta-1,4-glucans with a preference for xyloglucan.	CBM	Carbohydrate-Binding Modules	2	0	0	0	0	0	0	0	0	0	0	0	0	0	0	2	0	0	0	2	0	0	0	0
CBM79	Modules of approx. 130 residues found so far only in ruminococcal proteins. Binding to various beta-glucans was shown for the R. flavefaciens GH9 enzyme.	CBM	Carbohydrate-Binding Modules	6	0	14	14	22	28	40	4	8	24	40	20	80	4	60	36	10	8	28	22	68	0	56	18
CBM82	74	CBM	Carbohydrate-Binding Modules	0	0	0	0	12	10	0	0	0	0	6	0	18	4	2	8	2	0	4	0	0	0	4	4
CBM83	102	CBM	Carbohydrate-Binding Modules	0	4	4	2	0	0	0	0	0	4	10	10	14	6	6	16	6	0	0	16	0	0	0	4
CBM84	60	CBM	Carbohydrate-Binding Modules	0	0	0	0	38	2	2	0	0	0	0	4	2	0	2	2	0	0	0	2	0	6	0	0
CBM9	Modules of approx. 170 residues found so far only in xylanases. The cellulose-binding function has been demonstrated in one case.	CBM	Carbohydrate-Binding Modules	162	118	102	166	198	608	450	318	18	236	408	492	716	368	1486	446	530	360	396	1186	968	86	896	528
CE1	acetyl xylan esterase (EC 3.1.1.72); cinnamoyl esterase (EC 3.1.1.-); feruloyl esterase (EC 3.1.1.73); carboxylesterase (EC 3.1.1.1); S-formylglutathione hydrolase (EC 3.1.2.12); diacylglycerol O-acyltransferase (EC 2.3.1.20); trehalose 6-O-mycolyltransfe	CE	Carbohydrate Esterases	7134	11394	8988	13036	7320	7670	8752	3798	1536	10990	8320	12224	8630	6736	8430	6858	7812	8670	5172	7638	10142	1948	9342	6738
CE10	arylesterase (EC 3.1.1.-); carboxyl esterase (EC 3.1.1.3); acetylcholinesterase (EC 3.1.1.7); cholinesterase (EC 3.1.1.8); sterol esterase (EC 3.1.1.13); brefeldin A esterase (EC 3.1.1.-).	CE	Carbohydrate Esterases	12520	12572	9404	14734	12902	7074	13364	3328	1198	16014	8922	13580	8170	6304	9780	6956	8408	8154	9270	7722	9714	1378	11164	7456
CE11	UDP-3-0-acyl N-acetylglucosamine deacetylase (EC 3.5.1.-).	CE	Carbohydrate Esterases	750	1518	774	706	514	1768	1024	982	92	470	1038	1196	1570	732	1208	896	1294	1374	638	1182	1794	78	1046	1158
CE12	pectin acetylesterase (EC 3.1.1.-); rhamnogalacturonan acetylesterase (EC 3.1.1.-); acetyl xylan esterase (EC 3.1.1.72)	CE	Carbohydrate Esterases	4716	2876	2250	3958	4564	1176	4996	900	862	2890	2172	3562	2294	1090	1902	1608	2384	1634	3856	1380	2926	814	3140	2294
CE13	pectin acetylesterase (EC 3.1.1.-)	CE	Carbohydrate Esterases	158	344	476	562	222	580	324	138	168	1878	308	378	320	164	402	216	210	254	160	220	248	86	168	112
CE14	N-acetyl-1-D-myo-inosityl-2-amino-2-deoxy-alpha-D-glucopyranoside deacetylase (EC 3.5.1.89); diacetylchitobiose deacetylase (EC 3.5.1.-); mycothiol S-conjugate amidase (EC 3.5.1.-)	CE	Carbohydrate Esterases	542	874	562	636	300	544	438	438	834	802	1060	784	726	422	720	594	504	722	374	786	886	84	718	522
CE15	4-O-methyl-glucuronoyl methylesterase (EC 3.1.1.-)	CE	Carbohydrate Esterases	238	118	200	200	414	724	820	340	22	248	1502	398	698	310	470	774	628	368	498	562	1060	52	944	896
CE2	acetyl xylan esterase (EC 3.1.1.72).	CE	Carbohydrate Esterases	986	1316	1776	1694	2490	1298	1238	696	470	1502	1634	1952	1212	764	1022	984	982	1276	856	822	1230	2298	1604	1286
CE3	acetyl xylan esterase (EC 3.1.1.72).	CE	Carbohydrate Esterases	5048	4802	6266	5564	6716	2348	3236	1902	2474	4208	2606	4384	2014	1742	3222	1672	2202	3396	2414	2164	2034	2160	2294	2260
CE4	acetyl xylan esterase (EC 3.1.1.72); chitin deacetylase (EC 3.5.1.41); chitooligosaccharide deacetylase (EC 3.5.1.-); peptidoglycan GlcNAc deacetylase (EC 3.5.1.-); peptidoglycan N-acetylmuramic acid deacetylase (EC 3.5.1.-).	CE	Carbohydrate Esterases	6090	10098	9858	16708	6198	10490	6264	2472	2490	8588	7070	8028	5618	3380	7214	5314	4546	8880	3696	6218	5544	3026	3708	4116
CE5	acetyl xylan esterase (EC 3.1.1.72); cutinase (EC 3.1.1.74)	CE	Carbohydrate Esterases	140	92	8	120	172	46	58	100	48	608	46	708	22	272	56	12	170	16	60	66	100	136	842	218
CE6	acetyl xylan esterase (EC 3.1.1.72).	CE	Carbohydrate Esterases	50	48	86	132	178	224	514	116	88	62	266	120	378	86	186	238	176	80	144	148	358	108	244	180
CE7	acetyl xylan esterase (EC 3.1.1.72); cephalosporin-C deacetylase (EC 3.1.1.41).	CE	Carbohydrate Esterases	10772	7826	6404	10846	11688	3232	9952	1640	626	8888	4026	8280	3988	3064	4222	3330	4716	5126	7050	3948	4642	630	6018	3984
CE8	pectin methylesterase (EC 3.1.1.11).	CE	Carbohydrate Esterases	306	770	384	546	446	942	1038	382	342	194	836	608	914	322	626	688	818	354	554	728	1678	218	910	554
CE9	N-acetylglucosamine 6-phosphate deacetylase (EC 3.5.1.25); N-acetylglucosamine 6-phosphate deacetylase (EC 3.5.1.80)	CE	Carbohydrate Esterases	5878	7538	7120	7346	7248	3556	5242	1954	806	5778	3768	5726	3094	3170	3942	2222	3854	4142	3510	3138	3874	1228	4246	3312
GH1	beta-glucosidase (EC 3.2.1.21); beta-galactosidase (EC 3.2.1.23); beta-mannosidase (EC 3.2.1.25); beta-glucuronidase (EC 3.2.1.31); beta-xylosidase (EC 3.2.1.37); beta-D-fucosidase (EC 3.2.1.38); phlorizin hydrolase (EC 3.2.1.62); exo-beta-1,4-glucanase (	GH	Glycoside Hydrolases	16008	13788	15034	19506	17858	5860	11216	1330	1322	13984	4634	13608	4302	4298	6172	3850	5510	8394	6862	3760	3384	3840	6148	4252
GH10	endo-1,4-beta-xylanase (EC 3.2.1.8); endo-1,3-beta-xylanase (EC 3.2.1.32); tomatinase (EC 3.2.1.-); xylan endotransglycosylase (EC 2.4.2.-)	GH	Glycoside Hydrolases	322	146	900	1044	660	958	2004	440	20	562	2004	880	1696	328	1004	1746	942	992	798	884	1756	44	1102	954
GH100	alkaline and neutral invertase (EC 3.2.1.26)	GH	Glycoside Hydrolases	0	0	0	0	0	0	4	4	0	0	0	0	0	0	0	0	0	0	0	0	0	0	0	0
GH101	endo-alpha-N-acetylgalactosaminidase (EC 3.2.1.97)	GH	Glycoside Hydrolases	28	40	24	220	20	62	58	16	4	82	52	80	104	22	78	60	50	246	48	32	46	20	24	30
GH102	peptidoglycan lytic transglycosylase (EC 3.2.1.-)	GH	Glycoside Hydrolases	532	782	534	232	38	732	86	324	28	320	384	770	246	52	14	122	318	940	0	12	594	10	22	358
GH103	peptidoglycan lytic transglycosylase (EC 3.2.1.-)	GH	Glycoside Hydrolases	10	536	12	260	38	12	2	16	2	14	48	16	0	22	20	28	28	46	4	10	50	4	12	110
GH104	peptidoglycan lytic transglycosylase (EC 3.2.1.-)	GH	Glycoside Hydrolases	22	670	74	182	2	118	2	20	606	6	4	16	6	2	0	0	12	4	0	0	8	96	0	10
GH105	unsaturated rhamnogalacturonyl hydrolase (EC 3.2.1.172); d-4,5-unsaturated beta-glucuronyl hydrolase (EC 3.2.1.-)	GH	Glycoside Hydrolases	308	378	1708	706	802	1382	2212	492	58	406	2150	1106	2128	494	1584	1806	1690	640	916	1522	3024	70	1780	1352
GH106	alpha-L-rhamnosidase (EC 3.2.1.40)	GH	Glycoside Hydrolases	854	764	832	1002	1018	860	2138	832	410	532	1726	786	1938	762	2266	1342	1626	944	796	1318	2102	208	1452	1186
GH108	N-acetylmuramidase (EC 3.2.1.17)	GH	Glycoside Hydrolases	300	208	86	52	102	176	108	366	1458	78	120	224	270	222	364	78	264	56	158	444	220	1210	362	354
GH109	alpha-N-acetylgalactosaminidase (EC 3.2.1.49)	GH	Glycoside Hydrolases	6828	6310	7112	7096	8536	4316	6474	2268	836	6504	4670	6560	4646	3382	6520	3846	4368	4724	4860	4674	4682	1232	5316	4444
GH11	endo-beta-1,4-xylanase (EC 3.2.1.8); endo-beta-1,3-xylanase (EC 3.2.1.32)	GH	Glycoside Hydrolases	10	6	0	32	8	20	46	4	0	12	68	16	28	8	28	28	2	12	44	28	44	2	60	16
GH110	alpha-galactosidase (EC 3.2.1.22); alpha-1,3-galactosidase (EC 3.2.1.-)	GH	Glycoside Hydrolases	110	58	142	84	238	342	500	418	14	108	228	306	702	436	672	760	644	316	430	906	842	28	648	464
GH111	keratan sulfate hydrolase (endo-beta-N-acetylglucosaminidase) (EC 3.2.1.-)	GH	Glycoside Hydrolases	4	0	2	2	0	0	4	4	0	8	2	12	0	0	10	0	2	8	2	0	0	0	2	0
GH112	lacto-N-biose phosphorylase or galacto-N-biose phosphorylase (EC 2.4.1.211); D-galactosyl-beta-1,4-L-rhamnose phosphorylase (EC 2.4.1.247); galacto-N-biose/lacto-N-biose phosphorylase (EC 2.4.1.-)	GH	Glycoside Hydrolases	570	1814	1496	1166	886	586	368	348	308	1222	978	1492	378	870	610	246	506	448	420	424	742	2684	948	574
GH113	beta-mannanase (EC 3.2.1.78)	GH	Glycoside Hydrolases	86	170	98	62	368	238	136	244	1106	178	62	266	196	116	192	54	102	62	86	72	194	456	46	160
GH114	endo-alpha-1,4-polygalactosaminidase (EC 3.2.1.109)	GH	Glycoside Hydrolases	46	122	90	164	50	264	130	42	2	118	128	162	152	92	88	144	84	48	76	82	106	10	94	240
GH115	xylan alpha-1,2-glucuronidase (3.2.1.131); alpha-(4-O-methyl)-glucuronidase (3.2.1.-)	GH	Glycoside Hydrolases	296	472	1308	850	1198	1528	3338	526	18	430	3196	1154	2708	512	1120	1790	1578	718	868	1228	3384	40	2238	1770
GH116	beta-glucosidase (EC 3.2.1.21); beta-xylosidase (EC 3.2.1.37); acid beta-glucosidase/beta-glucosylceramidase (EC 3.2.1.45); beta-N-acetylglucosaminidase (EC 3.2.1.52)	GH	Glycoside Hydrolases	60	16	38	40	20	20	50	16	0	58	8	36	28	20	78	54	34	12	16	44	12	4	36	48
GH117	alpha-1,3-L-neoagarooligosaccharide hydrolase (EC 3.2.1.-); alpha-1,3-L-neoagarobiase / neoagarobiose hydrolase (EC 3.2.1.-)	GH	Glycoside Hydrolases	18	46	12	28	12	18	40	12	2	24	64	40	46	22	36	62	26	60	46	46	20	0	40	32
GH119	alpha-amylase (EC 3.2.1.1)	GH	Glycoside Hydrolases	230	310	246	746	218	240	262	144	282	716	276	654	292	304	416	252	252	324	238	374	262	338	612	366
GH120	beta-xylosidase (EC 3.2.1.37)	GH	Glycoside Hydrolases	40	32	12	84	14	30	24	22	10	32	50	46	28	16	44	18	26	32	20	12	14	36	28	6
GH121	beta-L-arabinobiosidase (EC 3.2.1.-)	GH	Glycoside Hydrolases	30	38	124	50	142	96	60	26	10	62	68	114	120	68	110	38	42	58	38	44	66	2	54	40
GH123	beta-N-acetylgalactosaminidase (EC 3.2.1.53); glycosphingolipid beta-N-acetylgalactosaminidase (EC 3.2.1.-)	GH	Glycoside Hydrolases	146	128	266	246	328	356	666	296	10	246	464	300	602	350	672	464	368	266	308	666	692	24	622	348
GH124	endoglucanase (EC 3.2.1.4)	GH	Glycoside Hydrolases	10	36	20	70	12	26	36	20	0	22	68	80	96	24	56	60	20	72	26	54	70	8	42	36
GH125	exo-alpha-1,6-mannosidase (EC 3.2.1.-)	GH	Glycoside Hydrolases	110	208	176	180	182	290	208	258	72	74	266	188	264	222	532	290	236	128	182	526	604	54	326	254
GH126	alpha-amylase (EC 3.2.1.-)	GH	Glycoside Hydrolases	134	140	288	210	90	136	6	32	20	100	114	74	4	40	22	26	12	80	12	18	16	2	28	20
GH127	beta-L-arabinofuranosidase (EC 3.2.1.185); 3-C-carboxy-5-deoxy-L-xylose (aceric acid) hydrolase	GH	Glycoside Hydrolases	1488	6074	3758	2864	910	1320	1806	1010	298	1860	2378	2154	1946	1474	2384	1572	1394	2418	1572	2064	1818	490	1972	1942
GH128	beta-1,3-glucanase (EC 3.2.1.39)	GH	Glycoside Hydrolases	0	0	0	0	2	16	28	16	0	4	8	12	60	8	42	26	48	4	56	30	54	0	82	42
GH129	alpha-N-acetylgalactosaminidase (EC 3.2.1.49);	GH	Glycoside Hydrolases	68	162	842	452	94	224	122	54	22	170	464	292	128	66	240	106	92	286	94	106	156	100	142	124
GH13	alpha-amylase (EC 3.2.1.1); pullulanase (EC 3.2.1.41); cyclomaltodextrin glucanotransferase (EC 2.4.1.19); cyclomaltodextrinase (EC 3.2.1.54); trehalose-6-phosphate hydrolase (EC 3.2.1.93); oligo-alpha-glucosidase (EC 3.2.1.10); maltogenic amylase (EC 3.2	GH	Glycoside Hydrolases	1246	1750	1496	2600	1334	2304	2256	1146	1000	2538	1488	2946	1870	1856	2542	1540	1692	1446	1180	1928	2726	894	3618	1526
GH130	beta-1,4-mannosylglucose phosphorylase (EC 2.4.1.281); beta-1,4-mannooligosaccharide phosphorylase (EC 2.4.1.319); beta-1,4-mannosyl-N-acetyl-glucosamine phosphorylase (EC 2.4.1.320); beta-1,2-mannobiose phosphorylase (EC 2.4.1.-); beta-1,2-oligomannan ph	GH	Glycoside Hydrolases	274	604	318	690	238	628	784	262	164	314	716	438	680	350	752	676	608	450	420	654	702	124	500	502
GH133	amylo-alpha-1,6-glucosidase (EC 3.2.1.33);	GH	Glycoside Hydrolases	352	252	606	946	416	1124	1126	296	26	368	606	668	852	386	1154	708	558	610	464	890	1010	72	754	522
GH134	endo-beta-1,4-mannanase (EC 3.2.1.78);	GH	Glycoside Hydrolases	4	6	0	0	6	8	34	0	0	18	0	18	0	0	0	2	0	0	4	0	0	0	0	0
GH136	lacto-N-biosidase (EC 3.2.1.140)	GH	Glycoside Hydrolases	306	986	852	546	684	418	316	312	270	1246	944	1140	324	940	544	316	518	494	302	486	864	616	1217	512
GH137	beta-L-arabinofuranosidase (EC 3.2.1.185)	GH	Glycoside Hydrolases	46	118	46	144	72	44	102	74	132	88	128	58	108	66	90	60	104	144	32	74	128	134	64	58
GH138	alpha-galacturonidase (EC 3.2.1.-)	GH	Glycoside Hydrolases	34	24	12	46	54	70	146	54	6	48	168	86	244	36	136	148	108	20	102	118	290	22	262	124
GH139	alpha-2-O-methyl-L-fucosidase (EC 3.2.1.-)	GH	Glycoside Hydrolases	4	0	20	2	66	66	170	46	0	6	72	28	204	8	78	86	42	2	74	112	224	10	190	82
GH13_1	GH13's subfamily	GH	Glycoside Hydrolases	0	0	0	2	0	0	0	8	0	0	0	2	2	2	14	0	0	0	0	0	6	0	2	0
GH13_10	GH13's subfamily	GH	Glycoside Hydrolases	30	14	32	84	40	80	70	38	4	54	124	46	122	28	88	76	114	134	36	48	120	16	54	54
GH13_11	GH13's subfamily	GH	Glycoside Hydrolases	594	1358	622	1484	738	908	862	344	62	1748	728	2058	758	958	650	678	700	532	486	540	924	124	1660	1018
GH13_12	GH13's subfamily	GH	Glycoside Hydrolases	698	648	2176	234	1964	114	56	12	4	738	280	712	14	6	52	12	156	750	14	18	24	0	114	120
GH13_13	GH13's subfamily	GH	Glycoside Hydrolases	6	0	6	14	34	26	42	4	0	12	90	72	80	22	98	22	40	20	24	96	56	2	44	36
GH13_14	GH13's subfamily	GH	Glycoside Hydrolases	906	1126	1448	3024	926	2666	1734	658	826	1736	1078	2150	1272	1166	1566	812	996	980	780	1002	1344	610	1792	910
GH13_16	GH13's subfamily	GH	Glycoside Hydrolases	10	0	0	6	0	4	8	6	0	88	10	30	6	0	2	8	2	14	2	10	4	0	2	4
GH13_18	GH13's subfamily	GH	Glycoside Hydrolases	3624	3094	3210	3249	4564	418	2322	236	100	3286	644	3378	580	812	962	380	968	1596	1836	426	580	144	1800	870
GH13_19	GH13's subfamily	GH	Glycoside Hydrolases	74	832	68	426	112	230	190	40	4	104	72	134	174	78	170	162	122	158	124	110	156	8	90	134
GH13_2	GH13's subfamily	GH	Glycoside Hydrolases	8	2	6	0	24	18	20	48	0	18	28	62	66	6	28	44	60	16	34	110	74	2	68	30
GH13_20	GH13's subfamily	GH	Glycoside Hydrolases	4122	3544	2304	5350	3246	2758	4804	610	286	3130	1394	3496	1648	1286	1994	1116	1780	1850	3040	1038	1518	194	1970	1634
GH13_21	GH13's subfamily	GH	Glycoside Hydrolases	158	720	170	562	78	350	188	132	8	174	130	254	238	312	174	96	138	140	106	78	162	14	90	110
GH13_23	GH13's subfamily	GH	Glycoside Hydrolases	18	28	54	28	152	110	32	34	16	38	24	56	92	68	118	50	40	14	34	72	70	10	84	52
GH13_27	GH13's subfamily	GH	Glycoside Hydrolases	76	524	44	350	44	86	112	4	0	52	20	78	80	2	68	70	40	100	36	36	46	12	24	28
GH13_28	GH13's subfamily	GH	Glycoside Hydrolases	5886	2458	694	1340	756	904	822	4552	9644	2024	684	4698	774	1244	1428	300	458	612	448	288	880	6902	860	686
GH13_29	GH13's subfamily	GH	Glycoside Hydrolases	654	1104	198	1218	194	358	324	64	66	940	436	426	494	254	1022	446	366	428	208	390	334	30	240	370
GH13_3	GH13's subfamily	GH	Glycoside Hydrolases	50	44	26	152	20	42	62	116	36	202	22	52	82	330	70	36	50	70	52	54	30	14	44	26
GH13_30	GH13's subfamily	GH	Glycoside Hydrolases	196	170	40	490	222	48	230	232	54	800	72	1082	106	786	80	26	264	44	174	104	220	154	1054	278
GH13_31	GH13's subfamily	GH	Glycoside Hydrolases	9526	9366	9614	10418	10276	3306	7344	1160	1018	9292	3050	8590	2594	2976	3230	1928	3338	4946	5432	2706	2382	2738	4298	2774
GH13_32	GH13's subfamily	GH	Glycoside Hydrolases	100	110	14	276	142	34	102	96	60	556	36	676	46	368	60	20	164	22	90	80	126	74	592	152
GH13_33	GH13's subfamily	GH	Glycoside Hydrolases	0	0	0	0	16	0	2	24	0	2	34	8	8	6	8	18	20	4	0	28	18	0	56	6
GH13_36	GH13's subfamily	GH	Glycoside Hydrolases	986	214	490	238	200	410	570	656	376	162	566	496	628	292	658	446	326	338	324	404	796	846	354	744
GH13_37	GH13's subfamily	GH	Glycoside Hydrolases	6	2	4	2	0	2	16	6	0	4	12	4	4	8	16	6	2	8	0	2	0	0	2	0
GH13_38	GH13's subfamily	GH	Glycoside Hydrolases	40	8	48	54	274	520	722	314	6	44	334	212	704	284	1198	566	538	152	402	864	882	58	820	524
GH13_39	GH13's subfamily	GH	Glycoside Hydrolases	3246	3602	2956	4132	2610	1266	2944	554	258	3182	1088	2784	1396	1504	1910	1032	1182	1846	2018	1562	958	476	1572	1058
GH13_4	GH13's subfamily	GH	Glycoside Hydrolases	170	226	334	698	204	398	426	144	18	418	350	332	378	656	652	492	344	498	226	320	490	30	212	226
GH13_40	GH13's subfamily	GH	Glycoside Hydrolases	0	0	0	0	0	2	0	0	0	2	0	0	0	0	16	0	0	0	0	2	0	0	0	0
GH13_41	GH13's subfamily	GH	Glycoside Hydrolases	80	168	46	568	116	332	242	36	6	196	116	178	62	28	130	100	76	100	50	66	60	2	68	40
GH13_42	GH13's subfamily	GH	Glycoside Hydrolases	128	322	70	354	108	268	310	32	10	106	86	134	164	44	154	126	130	154	96	74	242	110	124	46
GH13_5	GH13's subfamily	GH	Glycoside Hydrolases	1188	1508	1980	1370	3004	774	416	104	24	1428	404	1220	222	430	254	202	452	880	222	176	154	74	590	358
GH13_6	GH13's subfamily	GH	Glycoside Hydrolases	44	24	32	40	208	292	618	156	0	10	290	192	532	140	330	458	232	54	256	188	504	8	502	226
GH13_7	GH13's subfamily	GH	Glycoside Hydrolases	2	0	0	2	6	18	90	6	0	0	20	6	30	10	30	8	24	2	14	14	74	0	52	24
GH13_8	GH13's subfamily	GH	Glycoside Hydrolases	120	238	20	58	168	252	376	154	12	90	236	182	332	98	288	232	270	196	208	226	394	32	462	248
GH13_9	GH13's subfamily	GH	Glycoside Hydrolases	4462	5462	5402	6432	6452	2934	3900	848	542	5024	2478	5294	2008	2438	2938	1832	2100	3108	2944	1960	1424	1364	2778	2114
GH140	endo-apiosidase (EC 3.2.1.-)	GH	Glycoside Hydrolases	232	166	248	472	238	296	452	172	28	312	770	356	370	156	276	304	446	370	148	212	626	24	322	350
GH141	alpha-L-fucosidase (EC 3.2.1.51)	GH	Glycoside Hydrolases	200	338	130	610	298	258	608	376	326	370	476	684	632	210	596	670	718	566	302	564	638	130	484	534
GH142	beta-L-arabinofuranosidase (EC 3.2.1.185)	GH	Glycoside Hydrolases	0	2	0	12	30	6	30	4	0	0	48	10	36	12	4	32	22	10	12	8	52	0	16	48
GH143	2-keto-3-deoxy-D-lyxo-heptulosaric acid-hydrolase (EC 3.2.1.-)	GH	Glycoside Hydrolases	30	10	0	54	80	14	88	30	0	14	186	82	176	56	176	82	98	56	84	150	254	8	244	116
GH144	endo-beta-1,2-glucanase (EC 3.2.1.71).	GH	Glycoside Hydrolases	68	4	22	78	12	40	70	16	0	64	24	88	36	42	54	32	34	86	18	90	50	6	22	32
GH145	L-Rhalpha-alpha-1,4-GlcA-specific alpha-L-rhamnosidase (EC 3.2.1.-)	GH	Glycoside Hydrolases	6	0	2	0	0	40	8	40	4	8	80	40	26	18	16	8	66	54	18	16	82	4	12	24
GH146	42564	GH	Glycoside Hydrolases	376	530	1050	772	1400	1412	3934	1056	92	660	3560	1918	3432	890	1736	2836	2564	1374	1478	1966	3854	130	3172	2372
GH147	390	GH	Glycoside Hydrolases	10	0	0	2	4	24	12	18	0	4	82	30	34	6	4	24	30	32	2	2	58	2	6	4
GH148	246	GH	Glycoside Hydrolases	26	2	0	4	0	0	0	4	0	2	12	26	6	8	10	6	8	22	18	34	6	12	38	2
GH149	462	GH	Glycoside Hydrolases	6	14	4	30	0	0	68	4	0	0	36	18	20	0	6	18	24	42	106	22	34	0	0	10
GH15	glucoamylase (EC 3.2.1.3); glucodextranase (EC 3.2.1.70); alpha,alpha-trehalase (EC 3.2.1.28); dextran dextrinase (EC 2.4.1.2)	GH	Glycoside Hydrolases	138	500	10	242	2	10	2	0	0	70	12	24	4	6	24	8	4	254	8	22	2	10	0	6
GH150	76	GH	Glycoside Hydrolases	0	2	0	0	0	0	8	0	0	0	6	0	6	2	2	12	2	4	0	22	6	0	4	0
GH151	1348	GH	Glycoside Hydrolases	8	50	16	86	62	58	64	62	40	60	64	88	48	44	72	76	52	74	48	66	102	12	60	36
GH153	414	GH	Glycoside Hydrolases	8	64	10	224	2	2	2	0	0	0	4	8	4	24	6	0	2	42	2	4	6	0	0	0
GH154	5442	GH	Glycoside Hydrolases	56	74	306	56	212	368	516	168	8	58	506	124	392	102	244	300	358	96	166	280	546	26	284	196
GH156	5224	GH	Glycoside Hydrolases	162	20	90	120	128	148	374	218	10	90	194	196	360	200	372	262	308	478	226	292	346	42	328	260
GH157	96	GH	Glycoside Hydrolases	2	6	0	4	0	2	0	0	0	6	0	12	4	2	16	2	4	6	0	6	10	0	10	4
GH158	644	GH	Glycoside Hydrolases	22	6	8	0	4	38	96	22	0	4	20	16	52	24	82	30	44	10	16	28	78	2	22	20
GH159	796	GH	Glycoside Hydrolases	64	20	68	16	16	20	16	14	0	48	66	72	62	24	54	44	42	30	8	44	8	2	20	38
GH16	xyloglucan:xyloglucosyltransferase (EC 2.4.1.207); keratan-sulfate endo-1,4-beta-galactosidase (EC 3.2.1.103); endo-1,3-beta-glucanase (EC 3.2.1.39); endo-1,3(4)-beta-glucanase (EC 3.2.1.6); licheninase (EC 3.2.1.73); beta-agarase (EC 3.2.1.81); kappa;-ca	GH	Glycoside Hydrolases	268	192	802	616	552	1484	1376	494	192	252	678	612	1788	728	1380	1012	732	496	834	950	1112	768	1180	766
GH161	728	GH	Glycoside Hydrolases	14	10	18	2	28	30	26	10	0	36	92	16	70	34	88	36	40	14	6	4	40	0	22	92
GH162	694	GH	Glycoside Hydrolases	60	26	6	2	138	0	54	0	10	44	0	136	16	20	32	8	20	6	58	0	6	6	36	10
GH163	5290	GH	Glycoside Hydrolases	142	222	102	144	84	86	244	88	16	160	310	260	368	220	322	186	296	532	166	400	434	36	296	176
GH164	1778	GH	Glycoside Hydrolases	112	270	120	108	58	60	42	30	16	102	88	104	44	72	104	54	58	26	36	28	114	26	62	44
GH165	1580	GH	Glycoside Hydrolases	42	86	54	88	26	76	36	48	20	50	86	148	76	72	62	78	46	160	48	76	74	12	74	42
GH17	glucan endo-1,3-beta-glucosidase (EC 3.2.1.39); glucan 1,3-beta-glucosidase (EC 3.2.1.58); licheninase (EC 3.2.1.73); ABA-specific beta-glucosidase (EC 3.2.1.175); beta-1,3-glucanosyltransglycosylase (EC 2.4.1.-)	GH	Glycoside Hydrolases	2	2	0	0	0	0	4	0	0	0	4	0	6	8	8	12	0	18	4	0	4	0	0	4
GH18	chitinase (EC 3.2.1.14); lysozyme (EC 3.2.1.17); endo-beta-N-acetylglucosaminidase (EC 3.2.1.96); peptidoglycan hydrolase with endo-beta-N-acetylglucosaminidase specificity (EC 3.2.1.-); Nod factor hydrolase (EC 3.2.1.-); xylanase inhibitor; concanavalin	GH	Glycoside Hydrolases	670	1322	1948	2142	928	1596	1314	668	372	1664	1934	1688	1692	1240	2196	1664	1428	1726	1016	1784	1116	982	1168	1384
GH19	chitinase (EC 3.2.1.14); lysozyme (EC 3.2.1.17)	GH	Glycoside Hydrolases	16	38	60	60	198	226	2	0	104	0	22	12	10	12	14	14	18	2	6	12	4	48	2	76
GH2	beta-galactosidase (EC 3.2.1.23) ; beta-mannosidase (EC 3.2.1.25); beta-glucuronidase (EC 3.2.1.31); alpha-L-arabinofuranosidase (EC 3.2.1.55); mannosylglycoprotein endo-beta-mannosidase (EC 3.2.1.152); exo-beta-glucosaminidase (EC 3.2.1.165)	GH	Glycoside Hydrolases	11284	22374	26160	17860	19034	16046	26376	9658	3726	16876	25492	22336	23647	14854	24422	18048	17868	12108	15126	20026	27192	16964	22329	17270
GH20	beta-hexosaminidase (EC 3.2.1.52); lacto-N-biosidase (EC 3.2.1.140); beta-1,6-N-acetylglucosaminidase) (EC 3.2.1.-); beta-6-SO3-N-acetylglucosaminidase (EC 3.2.1.-)	GH	Glycoside Hydrolases	608	1870	3696	1674	2850	4508	5158	3416	492	1438	4648	3060	7106	3526	9460	6226	4710	1656	4016	8570	8226	2586	7374	4584
GH23	lysozyme type G (EC 3.2.1.17); peptidoglycan lyase (EC 4.2.2.n1) also known in the literature as peptidoglycan lytic transglycosylase; chitinase (EC 3.2.1.14)	GH	Glycoside Hydrolases	1916	3632	2800	4014	2712	3508	2940	1548	2088	2002	2028	2734	2498	1830	3468	2310	1998	2482	1656	2654	3124	2110	2172	1988
GH24	lysozyme (EC 3.2.1.17)	GH	Glycoside Hydrolases	946	1876	920	432	1780	1794	2394	1316	3322	490	2350	1146	2490	1144	2330	1978	1978	1094	1320	2148	2694	2040	2294	1664
GH25	lysozyme (EC 3.2.1.17)	GH	Glycoside Hydrolases	14324	12528	10314	12250	38076	5206	11882	3678	17788	11910	5766	15010	6240	6526	8854	4172	6598	6222	11614	4906	6772	24922	16876	9498
GH26	beta-mannanase (EC 3.2.1.78); exo-beta-1,4-mannobiohydrolase (EC 3.2.1.100); beta-1,3-xylanase (EC 3.2.1.32); lichenase / endo-beta-1,3-1,4-glucanase (EC 3.2.1.73); mannobiose-producing exo-beta-mannanase (EC 3.2.1.-)	GH	Glycoside Hydrolases	136	84	172	246	410	802	1396	220	40	234	788	446	1208	342	750	654	492	300	492	872	1298	100	988	688
GH27	alpha-galactosidase (EC 3.2.1.22); alpha-N-acetylgalactosaminidase (EC 3.2.1.49); isomalto-dextranase (EC 3.2.1.94); beta-L-arabinopyranosidase (EC 3.2.1.88); galactan:galactan galactosyltransferase (EC 2.4.1.-)	GH	Glycoside Hydrolases	190	294	626	328	240	682	466	296	78	356	756	506	630	376	602	358	416	626	370	482	484	272	474	474
GH28	polygalacturonase (EC 3.2.1.15); alpha-L-rhamnosidase (EC 3.2.1.40); exo-polygalacturonase (EC 3.2.1.67); exo-polygalacturonosidase (EC 3.2.1.82); rhamnogalacturonase (EC 3.2.1.171); rhamnogalacturonan alpha-1,2-galacturonohydrolase (EC 3.2.1.173); endo-x	GH	Glycoside Hydrolases	1114	1806	2930	1398	1466	2080	2884	1090	876	1210	2560	1860	2564	1554	1998	1838	1902	1070	1470	1956	3706	1656	2266	1676
GH29	alpha-L-fucosidase (EC 3.2.1.51); alpha-1,3/1,4-L-fucosidase (EC 3.2.1.111)	GH	Glycoside Hydrolases	1062	2602	2290	1428	1684	1714	2960	1572	786	1596	2870	2360	3590	2474	4502	2590	2806	1578	1880	4294	4466	1572	3970	2552
GH3	beta-glucosidase (EC 3.2.1.21); xylan 1,4-beta-xylosidase (EC 3.2.1.37); beta-glucosylceramidase (EC 3.2.1.45); beta-N-acetylhexosaminidase (EC 3.2.1.52); alpha-L-arabinofuranosidase (EC 3.2.1.55); glucan 1,3-beta-glucosidase (EC 3.2.1.58); glucan 1,4-bet	GH	Glycoside Hydrolases	5984	6132	6808	8738	5566	5318	8534	3588	860	10488	7684	8992	6080	4866	5764	5022	6076	7254	4980	5936	8044	1244	6556	5596
GH30	endo-beta-1,4-xylanase (EC 3.2.1.8); beta-glucosidase (3.2.1.21); beta-glucuronidase (EC 3.2.1.31); beta-xylosidase (EC 3.2.1.37); beta-fucosidase (EC 3.2.1.38); glucosylceramidase (EC 3.2.1.45); beta-1,6-glucanase (EC 3.2.1.75); glucuronoarabinoxylan end	GH	Glycoside Hydrolases	50	278	186	62	114	98	80	62	26	82	60	90	106	136	90	96	60	30	122	162	174	68	94	92
GH30_1	GH30's subfamily	GH	Glycoside Hydrolases	158	76	224	324	68	58	34	52	20	178	92	190	132	106	128	92	70	194	82	110	122	80	148	40
GH30_2	GH30's subfamily	GH	Glycoside Hydrolases	12	6	32	48	26	38	18	34	0	10	62	40	38	22	96	18	52	20	46	68	178	12	70	38
GH30_3	GH30's subfamily	GH	Glycoside Hydrolases	158	108	22	164	170	94	248	114	38	614	102	834	170	344	166	74	270	52	198	172	330	122	916	326
GH30_4	GH30's subfamily	GH	Glycoside Hydrolases	174	774	1180	750	568	530	538	390	346	508	1002	764	434	528	634	358	276	160	374	526	710	1634	350	320
GH30_5	GH30's subfamily	GH	Glycoside Hydrolases	64	42	90	44	20	34	38	116	60	66	102	80	96	100	84	76	24	50	34	72	72	44	50	80
GH30_6	GH30's subfamily	GH	Glycoside Hydrolases	2	0	0	0	2	10	10	4	2	0	2	6	4	0	6	4	4	0	2	24	44	0	0	0
GH30_8	GH30's subfamily	GH	Glycoside Hydrolases	54	40	96	104	294	540	336	130	14	108	1038	176	558	94	208	420	406	166	254	248	630	18	660	646
GH30_9	6	GH	Glycoside Hydrolases	0	0	0	0	0	0	0	0	0	0	0	0	0	0	0	0	0	0	0	0	0	0	0	6
GH31	alpha-glucosidase (EC 3.2.1.20); alpha-galactosidase (EC 3.2.1.22); alpha-mannosidase (EC 3.2.1.24); alpha-1,3-glucosidase (EC 3.2.1.84); sucrase-isomaltase (EC 3.2.1.48) (EC 3.2.1.10); alpha-xylosidase (EC 3.2.1.177); alpha-glucan lyase (EC 4.2.2.13); is	GH	Glycoside Hydrolases	4462	5542	6240	7416	5398	5568	9070	2710	1454	5028	7426	6312	8110	3876	6766	5994	5896	4602	5086	5462	7992	3552	7342	5528
GH32	invertase (EC 3.2.1.26); endo-inulinase (EC 3.2.1.7); beta-2,6-fructan 6-levanbiohydrolase (EC 3.2.1.64); endo-levanase (EC 3.2.1.65); exo-inulinase (EC 3.2.1.80); fructan beta-(2,1)-fructosidase/1-exohydrolase (EC 3.2.1.153); fructan beta-(2,6)-fructosid	GH	Glycoside Hydrolases	5858	6458	6538	7848	7814	4126	6026	1706	920	5558	4480	5646	4556	2738	3954	3500	4456	4280	3796	3608	4620	912	5204	4130
GH33	sialidase or neuraminidase (EC 3.2.1.18); trans-sialidase (EC 2.4.1.-); 2-keto-3-deoxynononic acid hydrolase (EC 3.2.1.-); anhydrosialidase (EC 4.2.2.15); 3-deoxy-D-manno-octulosonic-acid hydrolase (EC 3.2.1.-)	GH	Glycoside Hydrolases	1894	1610	2668	1022	1000	1356	1706	1198	520	1766	2904	1564	2398	1598	3520	2068	1734	1370	1230	2888	2504	4158	2364	1464
GH35	beta-galactosidase (EC 3.2.1.23); exo-beta-glucosaminidase (EC 3.2.1.165); exo-beta-1,4-galactanase (EC 3.2.1.-); beta-1,3-galactosidase (EC 3.2.1.-)	GH	Glycoside Hydrolases	324	258	626	378	902	1290	2054	718	58	462	2400	984	2170	662	2358	1468	1362	590	1018	1370	2558	94	2284	1672
GH36	alpha-galactosidase (EC 3.2.1.22); alpha-N-acetylgalactosaminidase (EC 3.2.1.49); stachyose synthase (EC 2.4.1.67); raffinose synthase (EC 2.4.1.82)	GH	Glycoside Hydrolases	6534	7112	8084	9756	7622	4236	7714	2238	1630	7776	6516	9020	4974	4412	5048	3976	4912	5816	5154	3700	5168	2884	6190	4366
GH37	alpha,alpha-trehalase (EC 3.2.1.28).	GH	Glycoside Hydrolases	36	1326	24	436	12	46	36	20	0	40	12	20	18	8	40	2	16	56	24	52	48	6	48	12
GH38	alpha-mannosidase (EC 3.2.1.24); mannosyl-oligosaccharide alpha-1,2-mannosidase (EC 3.2.1.113); mannosyl-oligosaccharide alpha-1,3-1,6-mannosidase (EC 3.2.1.114); alpha-2-O-mannosylglycerate hydrolase (EC 3.2.1.170); mannosyl-oligosaccharide alpha-1,3-man	GH	Glycoside Hydrolases	196	444	362	576	212	304	324	94	40	256	272	250	256	272	208	248	198	408	192	328	244	150	162	178
GH39	alpha-L-iduronidase (EC 3.2.1.76); beta-xylosidase (EC 3.2.1.37).	GH	Glycoside Hydrolases	276	252	572	486	182	428	298	264	98	390	542	580	422	242	402	286	314	438	342	294	420	48	290	330
GH4	maltose-6-phosphate glucosidase (EC 3.2.1.122); alpha-glucosidase (EC 3.2.1.20); alpha-galactosidase (EC 3.2.1.22); 6-phospho-beta-glucosidase (EC 3.2.1.86); alpha-glucuronidase (EC 3.2.1.139); alpha-galacturonase (EC 3.2.1.67); palatinase (EC 3.2.1.-)	GH	Glycoside Hydrolases	3426	4210	1734	4666	3102	1134	3102	368	274	2810	1196	2438	1412	810	2102	1254	1700	1864	2136	1090	1426	236	1646	1552
GH42	beta-galactosidase (EC 3.2.1.23); alpha-L-arabinopyranosidase (EC 3.2.1.-)	GH	Glycoside Hydrolases	3662	3260	2432	4918	3144	1696	3438	784	290	3000	878	3480	1658	1412	1984	1358	2206	1806	2482	1142	1606	368	2220	1420
GH43	beta-xylosidase (EC 3.2.1.37); alpha-L-arabinofuranosidase (EC 3.2.1.55); arabinanase (EC 3.2.1.99); xylanase (EC 3.2.1.8); galactan 1,3-beta-galactosidase (EC 3.2.1.145); alpha-1,2-L-arabinofuranosidase (EC 3.2.1.-); exo-alpha-1,5-L-arabinofuranosidase	GH	Glycoside Hydrolases	140	440	392	180	716	150	202	132	156	238	184	156	154	224	118	170	104	98	86	140	124	300	96	146
GH43_1	GH43's subfamily	GH	Glycoside Hydrolases	18	4	26	20	190	194	852	74	4	40	470	214	486	46	220	314	304	96	214	222	606	4	410	174
GH43_10	GH43's subfamily	GH	Glycoside Hydrolases	308	276	550	514	928	1374	2196	524	10	582	1300	1256	2236	400	1128	1430	1270	594	730	1078	2496	54	1832	1280
GH43_11	GH43's subfamily	GH	Glycoside Hydrolases	196	102	48	272	116	240	96	76	30	524	194	578	104	138	140	86	180	190	90	140	218	38	488	538
GH43_12	GH43's subfamily	GH	Glycoside Hydrolases	472	420	488	694	494	884	1554	344	38	652	962	1146	920	320	570	870	796	420	442	404	1222	78	1188	680
GH43_13	GH43's subfamily	GH	Glycoside Hydrolases	0	0	0	0	0	0	0	0	0	0	0	0	2	0	0	0	0	0	0	0	0	0	0	0
GH43_14	GH43's subfamily	GH	Glycoside Hydrolases	0	0	0	0	0	0	0	0	0	0	0	0	0	0	2	2	2	4	0	0	0	0	0	0
GH43_16	GH43's subfamily	GH	Glycoside Hydrolases	230	108	320	288	640	964	2264	244	14	290	1672	1140	1596	434	874	1204	954	356	698	1038	1746	22	1702	1172
GH43_17	GH43's subfamily	GH	Glycoside Hydrolases	134	154	186	252	84	184	138	52	34	208	180	106	98	86	118	80	144	106	68	104	142	190	90	182
GH43_18	GH43's subfamily	GH	Glycoside Hydrolases	24	2	70	4	340	114	64	96	42	6	104	102	130	48	72	54	132	84	48	18	206	990	54	102
GH43_19	GH43's subfamily	GH	Glycoside Hydrolases	58	166	22	66	202	256	890	136	24	36	438	166	474	104	290	296	256	110	208	314	570	14	406	287
GH43_2	GH43's subfamily	GH	Glycoside Hydrolases	34	12	20	32	182	220	778	154	6	52	316	152	470	100	234	316	298	84	212	248	738	6	392	212
GH43_20	GH43's subfamily	GH	Glycoside Hydrolases	42	104	134	110	12	6	52	6	0	96	80	120	78	22	60	56	34	94	26	26	34	46	20	56
GH43_21	GH43's subfamily	GH	Glycoside Hydrolases	0	0	0	0	0	2	2	0	0	0	0	0	2	0	2	6	0	0	0	0	0	0	0	2
GH43_22	GH43's subfamily	GH	Glycoside Hydrolases	96	114	250	286	34	208	128	114	218	132	182	140	254	58	124	168	116	116	124	68	42	128	66	56
GH43_23	GH43's subfamily	GH	Glycoside Hydrolases	48	36	24	26	98	4	12	14	144	14	8	28	6	2	36	6	8	12	20	6	6	178	16	22
GH43_24	GH43's subfamily	GH	Glycoside Hydrolases	236	168	558	220	140	182	362	228	104	422	412	508	580	302	374	262	396	380	260	450	608	200	496	312
GH43_26	GH43's subfamily	GH	Glycoside Hydrolases	142	380	106	358	112	152	176	24	10	226	258	254	114	48	88	102	74	254	90	92	74	10	210	244
GH43_27	GH43's subfamily	GH	Glycoside Hydrolases	100	40	82	116	46	196	298	50	12	200	310	222	172	54	156	198	186	150	92	178	136	12	210	220
GH43_28	GH43's subfamily	GH	Glycoside Hydrolases	632	568	920	954	570	682	644	344	124	1014	1476	1062	896	398	794	966	864	1016	440	878	764	116	586	866
GH43_29	GH43's subfamily	GH	Glycoside Hydrolases	116	22	96	90	472	510	1026	390	2	180	1272	448	1154	400	596	1120	926	512	534	610	1230	38	1262	830
GH43_3	GH43's subfamily	GH	Glycoside Hydrolases	6	0	36	6	44	88	184	52	0	14	42	38	162	88	86	122	80	16	74	102	124	0	76	66
GH43_31	GH43's subfamily	GH	Glycoside Hydrolases	94	6	46	34	62	54	438	170	4	72	138	172	262	152	236	310	214	134	106	168	362	4	170	200
GH43_32	GH43's subfamily	GH	Glycoside Hydrolases	134	176	448	192	100	122	90	50	52	188	116	200	60	164	116	92	44	66	72	168	66	284	78	30
GH43_33	GH43's subfamily	GH	Glycoside Hydrolases	30	4	2	6	0	12	8	14	2	48	28	18	16	8	4	16	12	62	10	8	14	2	16	8
GH43_34	GH43's subfamily	GH	Glycoside Hydrolases	32	60	54	32	146	186	414	98	22	56	306	164	308	114	440	226	252	92	198	426	546	138	264	322
GH43_35	GH43's subfamily	GH	Glycoside Hydrolases	1118	2260	2590	2046	792	1360	852	428	82	1746	1808	2014	1262	764	1126	934	844	1510	720	938	1162	164	838	1128
GH43_36	GH43's subfamily	GH	Glycoside Hydrolases	0	0	6	0	12	24	160	14	2	0	68	20	48	10	40	58	16	8	16	18	142	0	34	16
GH43_37	GH43's subfamily	GH	Glycoside Hydrolases	24	10	0	30	0	4	30	4	0	30	50	48	54	6	32	20	16	12	14	22	10	0	18	18
GH43_4	GH43's subfamily	GH	Glycoside Hydrolases	324	628	354	588	660	660	2198	250	8	378	1460	652	1292	238	730	1008	900	542	516	748	1674	10	1426	634
GH43_5	GH43's subfamily	GH	Glycoside Hydrolases	6	0	4	0	66	94	394	42	0	10	122	34	206	36	96	118	114	30	42	54	234	0	168	84
GH43_7	GH43's subfamily	GH	Glycoside Hydrolases	14	8	30	10	182	164	558	98	2	2	176	72	340	76	172	138	132	42	110	98	348	2	288	132
GH43_8	GH43's subfamily	GH	Glycoside Hydrolases	0	0	0	2	20	2	28	22	0	4	18	10	28	30	38	34	68	12	26	154	58	4	22	26
GH43_9	GH43's subfamily	GH	Glycoside Hydrolases	0	0	0	0	38	46	10	6	2	2	6	0	16	2	12	18	16	0	0	6	76	0	2	8
GH44	endoglucanase (EC 3.2.1.4); xyloglucanase (EC 3.2.1.151)	GH	Glycoside Hydrolases	2	0	14	12	34	42	92	16	0	18	100	24	50	28	138	74	16	26	8	94	20	0	32	18
GH45	endoglucanase (EC 3.2.1.4)	GH	Glycoside Hydrolases	8	0	0	0	12	2	0	6	0	2	0	0	8	4	12	6	0	0	0	32	2	4	8	0
GH46	chitosanase (EC 3.2.1.132)	GH	Glycoside Hydrolases	34	12	10	4	12	24	0	10	78	2	24	14	8	4	6	22	14	4	0	2	20	56	10	50
GH48	reducing end-acting cellobiohydrolase (EC 3.2.1.176); endo-beta-1,4-glucanase (EC 3.2.1.4); chitinase (EC 3.2.1.14)	GH	Glycoside Hydrolases	10	20	20	26	24	32	60	10	2	22	64	72	116	20	56	70	30	4	54	48	38	4	50	72
GH49	dextranase (EC 3.2.1.11); isopullulanase (EC 3.2.1.57); dextran 1,6-alpha-isomaltotriosidase (EC 3.2.1.95).	GH	Glycoside Hydrolases	2	0	4	2	0	14	12	8	0	4	10	14	30	6	10	18	12	6	2	12	16	0	20	6
GH5	endo-beta-1,4-glucanase / cellulase (EC 3.2.1.4); endo-beta-1,4-xylanase (EC 3.2.1.8); beta-glucosidase (EC 3.2.1.21); beta-mannosidase (EC 3.2.1.25); beta-glucosylceramidase (EC 3.2.1.45); glucan beta-1,3-glucosidase (EC 3.2.1.58); licheninase (EC 3.2.1.	GH	Glycoside Hydrolases	74	70	84	108	56	96	138	92	60	290	368	226	168	186	184	112	162	96	160	260	184	392	136	184
GH50	beta-agarase (EC 3.2.1.81).	GH	Glycoside Hydrolases	130	50	92	70	64	160	206	80	44	66	136	124	250	62	194	172	126	78	88	172	270	18	118	122
GH51	endoglucanase (EC 3.2.1.4); endo-beta-1,4-xylanase (EC 3.2.1.8); beta-xylosidase (EC 3.2.1.37); alpha-L-arabinofuranosidase (EC 3.2.1.55)	GH	Glycoside Hydrolases	1242	5648	4072	2774	2900	2670	5256	1330	592	2812	5130	3392	4240	2794	3158	3118	3096	2418	2038	3250	5306	4372	4116	2630
GH53	endo-beta-1,4-galactanase (EC 3.2.1.89).	GH	Glycoside Hydrolases	1582	1166	1618	1734	1130	1314	1542	682	466	1060	1304	2366	1296	660	1296	1328	1040	1096	744	894	1224	258	912	1060
GH54	alpha-L-arabinofuranosidase (EC 3.2.1.55); beta-xylosidase (EC 3.2.1.37).	GH	Glycoside Hydrolases	6	0	0	14	0	0	82	22	14	6	52	44	58	120	162	66	74	46	112	248	198	16	514	104
GH55	exo-beta-1,3-glucanase (EC 3.2.1.58); endo-beta-1,3-glucanase (EC 3.2.1.39)	GH	Glycoside Hydrolases	42	42	10	26	84	28	28	120	202	20	16	40	16	40	58	30	34	36	14	32	52	184	10	18
GH57	alpha-amylase (EC 3.2.1.1); alpha-galactosidase (EC 3.2.1.22); amylopullulanase (EC 3.2.1.41); cyclomaltodextrinase (EC 3.2.1.54); branching enzyme (EC 2.4.1.18); 4-alpha-glucanotransferase (EC 2.4.1.25)	GH	Glycoside Hydrolases	536	204	220	746	292	556	980	158	50	266	492	808	658	226	588	652	608	866	500	542	1186	56	398	352
GH59	beta-galactosidase (EC 3.2.1.23); galactocerebrosidase (EC 3.2.1.46)	GH	Glycoside Hydrolases	10	10	110	32	40	66	68	24	10	24	98	58	144	62	136	102	18	58	30	92	142	2	210	120
GH5_1	GH5's subfamily	GH	Glycoside Hydrolases	10	32	60	116	62	42	120	44	14	154	70	48	56	22	82	48	22	36	76	82	32	332	38	42
GH5_10	GH5's subfamily	GH	Glycoside Hydrolases	2	0	30	0	10	4	12	0	0	2	2	28	26	4	6	12	0	0	2	84	0	0	8	2
GH5_12	GH5's subfamily	GH	Glycoside Hydrolases	0	0	0	2	0	0	0	2	0	0	2	2	2	0	0	2	2	18	0	0	0	0	0	0
GH5_13	GH5's subfamily	GH	Glycoside Hydrolases	18	22	18	44	16	26	100	32	0	36	48	80	66	40	102	68	104	70	54	76	92	20	40	26
GH5_18	GH5's subfamily	GH	Glycoside Hydrolases	6	0	0	0	0	0	0	0	0	2	0	4	0	0	0	4	0	2	0	0	0	0	0	0
GH5_19	GH5's subfamily	GH	Glycoside Hydrolases	4	0	2	0	0	0	24	4	0	4	6	2	10	10	4	8	2	2	0	0	2	2	0	6
GH5_2	GH5's subfamily	GH	Glycoside Hydrolases	130	132	286	192	170	282	524	172	12	306	422	594	774	422	448	504	340	200	274	516	346	36	636	776
GH5_21	GH5's subfamily	GH	Glycoside Hydrolases	0	4	20	0	162	194	570	54	0	4	210	60	274	30	132	162	102	10	62	82	432	2	260	110
GH5_22	GH5's subfamily	GH	Glycoside Hydrolases	8	0	0	10	6	6	2	0	4	2	2	10	4	0	8	2	0	0	4	0	4	0	0	10
GH5_25	GH5's subfamily	GH	Glycoside Hydrolases	22	34	148	124	72	262	90	12	6	26	22	26	6	10	26	14	6	14	18	16	4	2	2	82
GH5_26	GH5's subfamily	GH	Glycoside Hydrolases	0	0	0	0	0	4	2	2	0	2	6	2	2	0	20	10	2	0	0	6	14	0	0	10
GH5_27	GH5's subfamily	GH	Glycoside Hydrolases	2	6	0	16	10	0	0	6	12	46	12	22	14	8	16	2	4	12	12	22	6	72	0	22
GH5_28	GH5's subfamily	GH	Glycoside Hydrolases	76	1228	1004	300	438	120	92	96	116	420	326	210	38	526	174	44	46	120	166	184	126	456	76	74
GH5_29	GH5's subfamily	GH	Glycoside Hydrolases	0	0	0	8	0	0	4	0	0	4	0	0	0	4	0	0	0	0	0	2	0	0	0	0
GH5_30	GH5's subfamily	GH	Glycoside Hydrolases	0	0	0	0	0	0	2	0	0	0	0	0	0	0	0	0	0	0	0	0	0	0	0	0
GH5_33	GH5's subfamily	GH	Glycoside Hydrolases	0	0	0	0	0	0	0	0	0	4	0	0	0	0	0	0	0	14	0	0	0	0	0	0
GH5_35	GH5's subfamily	GH	Glycoside Hydrolases	0	4	2	24	0	0	0	0	0	2	0	0	0	2	0	0	2	0	2	0	0	0	0	0
GH5_36	GH5's subfamily	GH	Glycoside Hydrolases	2	6	0	0	2	32	0	4	0	0	16	10	4	2	2	6	4	0	0	0	2	0	0	24
GH5_37	GH5's subfamily	GH	Glycoside Hydrolases	70	16	64	28	32	84	232	82	44	68	286	234	260	106	188	362	94	306	72	238	138	14	196	206
GH5_38	GH5's subfamily	GH	Glycoside Hydrolases	0	0	0	0	4	12	26	6	0	0	8	16	24	30	46	28	24	12	40	42	74	2	22	20
GH5_39	GH5's subfamily	GH	Glycoside Hydrolases	2	0	0	4	0	16	12	12	0	4	16	8	34	8	22	18	10	6	8	26	22	0	12	20
GH5_4	GH5's subfamily	GH	Glycoside Hydrolases	210	144	366	320	566	1316	2166	414	110	266	1378	932	1838	320	946	1180	916	368	632	682	1686	14	1300	1002
GH5_40	GH5's subfamily	GH	Glycoside Hydrolases	0	0	0	0	0	0	0	0	0	0	0	0	4	0	0	10	2	0	0	0	0	0	0	0
GH5_42	GH5's subfamily	GH	Glycoside Hydrolases	8	8	36	52	24	40	26	4	0	16	20	20	10	0	0	4	12	36	4	2	24	0	10	10
GH5_44	GH5's subfamily	GH	Glycoside Hydrolases	36	90	116	186	36	64	38	84	0	96	40	80	104	290	92	38	58	74	92	46	46	14	118	122
GH5_46	GH5's subfamily	GH	Glycoside Hydrolases	60	6	28	100	56	126	224	66	6	42	242	142	362	126	194	248	210	122	86	94	260	6	98	186
GH5_48	GH5's subfamily	GH	Glycoside Hydrolases	0	0	0	0	0	0	0	0	0	0	0	0	0	10	0	0	0	0	0	0	0	0	0	0
GH5_5	GH5's subfamily	GH	Glycoside Hydrolases	4	0	0	0	0	6	0	10	0	2	22	14	6	8	10	18	8	8	0	2	12	0	6	28
GH5_52	GH5's subfamily	GH	Glycoside Hydrolases	0	0	0	0	0	0	0	0	0	0	0	0	2	0	6	6	0	0	0	4	0	0	2	0
GH5_54	130	GH	Glycoside Hydrolases	10	48	38	0	0	0	0	2	2	0	2	2	0	20	0	2	0	0	2	0	0	2	0	0
GH5_55	530	GH	Glycoside Hydrolases	0	0	2	10	20	6	60	6	0	4	58	6	68	6	12	12	42	12	16	32	64	2	56	36
GH5_7	GH5's subfamily	GH	Glycoside Hydrolases	44	20	72	24	258	588	860	360	10	38	326	178	478	186	410	452	358	112	318	412	730	26	496	358
GH5_8	GH5's subfamily	GH	Glycoside Hydrolases	30	24	44	30	42	86	164	16	2	48	24	98	40	12	70	36	42	18	28	30	172	6	62	36
GH63	processing alpha-glucosidase (EC 3.2.1.106); alpha-1,3-glucosidase (EC 3.2.1.84); alpha-glucosidase (EC 3.2.1.20); mannosylglycerate alpha-mannosidase / mannosylglycerate hydrolase (EC 3.2.1.170)	GH	Glycoside Hydrolases	198	2464	1596	950	854	380	904	426	238	852	876	1018	662	940	654	702	688	352	830	704	988	950	588	488
GH64	beta-1,3-glucanase (EC 3.2.1.39)	GH	Glycoside Hydrolases	28	0	0	2	0	0	30	14	0	4	34	12	18	4	22	46	44	24	6	6	46	0	28	12
GH65	alpha,alpha-trehalase (EC 3.2.1.28); maltose phosphorylase (EC 2.4.1.8); trehalose phosphorylase (EC 2.4.1.64); kojibiose phosphorylase (EC 2.4.1.230); trehalose-6-phosphate phosphorylase (EC 2.4.1.216); nigerose phosphorylase (EC 2.4.1.279); 3-O-alpha-gl	GH	Glycoside Hydrolases	3672	3452	1438	3822	3012	188	3752	256	30	2560	198	2312	716	468	1058	454	1296	1076	2206	608	930	120	1410	752
GH66	cycloisomaltooligosaccharide glucanotransferase (EC 2.4.1.248); dextranase (EC 3.2.1.11).	GH	Glycoside Hydrolases	120	18	108	42	154	306	552	196	6	110	454	270	476	146	402	388	296	296	250	288	392	6	366	266
GH67	alpha-glucuronidase (EC 3.2.1.139); xylan alpha-1,2-glucuronidase (EC 3.2.1.131)	GH	Glycoside Hydrolases	58	52	180	160	344	390	1358	182	4	176	626	296	742	108	346	542	386	218	242	252	850	8	612	338
GH68	levansucrase (EC 2.4.1.10); beta-fructofuranosidase (EC 3.2.1.26); inulosucrase (EC 2.4.1.9).	GH	Glycoside Hydrolases	384	334	222	278	536	8	126	36	0	90	12	64	16	40	32	10	12	110	46	12	2	0	24	24
GH70	dextransucrase (EC 2.4.1.5); alternansucrase (EC 2.4.1.140); reuteransucrase (EC 2.4.1.-); alpha-4,6-glucanotransferase (EC 2.4.1.-); alpha-1,2-branched dextransucrase (EC 2.4.1.-); alpha-4,3-glucanotransferase (EC 2.4.1.-)	GH	Glycoside Hydrolases	42	464	40	194	86	0	42	4	0	26	0	32	8	14	0	10	12	12	10	4	0	0	12	4
GH73	lysozyme (EC 3.2.1.17); mannosyl-glycoprotein endo-beta-N-acetylglucosaminidase (EC 3.2.1.96); peptidoglycan hydrolase with endo-beta-N-acetylglucosaminidase specificity (EC 3.2.1.-)	GH	Glycoside Hydrolases	8062	7319	6082	7722	11646	2442	6976	1286	2978	5488	1888	5452	3102	1758	3590	2030	3330	3942	4540	2328	2724	2320	3886	2596
GH74	endoglucanase (EC 3.2.1.4); oligoxyloglucan reducing end-specific cellobiohydrolase (EC 3.2.1.150); xyloglucanase (EC 3.2.1.151)	GH	Glycoside Hydrolases	178	636	534	942	258	420	330	368	362	664	646	370	356	358	606	504	440	492	432	520	464	802	370	506
GH76	alpha-1,6-mannanase (EC 3.2.1.101)	GH	Glycoside Hydrolases	116	64	104	102	216	442	400	98	16	210	266	240	410	160	486	380	268	140	272	384	680	32	246	244
GH77	amylomaltase or 4-alpha-glucanotransferase (EC 2.4.1.25)	GH	Glycoside Hydrolases	2078	3360	4114	4664	2798	4188	4498	1860	560	4138	4008	5196	4012	3728	4366	3306	3156	2646	2596	3916	4296	2404	5016	3374
GH78	alpha-L-rhamnosidase (EC 3.2.1.40); rhamnogalacturonan alpha-L-rhamnohydrolase (EC 3.2.1.174)	GH	Glycoside Hydrolases	1608	2328	3462	2698	1678	1834	3070	1558	1260	3260	4098	2970	3796	2268	3258	4738	3256	3036	1968	4120	3688	1260	2592	2608
GH79	beta-glucuronidase (EC 3.2.1.31); hyaluronoglucuronidase (EC 3.2.1.36); heparanase (EC 3.2.1.166); baicalin beta-glucuronidase (EC 3.2.1.167); beta-4-O-methyl-glucuronidase (EC 3.2.1.-)	GH	Glycoside Hydrolases	4	12	62	4	24	12	4	2	0	4	26	10	12	16	24	10	10	0	2	26	6	0	20	52
GH8	chitosanase (EC 3.2.1.132); cellulase (EC 3.2.1.4); licheninase (EC 3.2.1.73); endo-1,4-beta-xylanase (EC 3.2.1.8); reducing-end-xylose releasing exo-oligoxylanase (EC 3.2.1.156)	GH	Glycoside Hydrolases	2702	2674	1208	2810	3332	946	4480	320	14	1922	1054	1848	1492	570	1024	882	1446	880	2290	808	1658	90	1976	1116
GH82	Iota;-carrageenase (EC 3.2.1.157)	GH	Glycoside Hydrolases	0	6	28	16	12	20	62	18	0	2	10	12	42	52	24	34	36	4	16	36	62	12	32	28
GH84	N-acetyl beta-glucosaminidase (EC 3.2.1.52); hyaluronidase (EC 3.2.1.35); [protein]-3-O-(GlcNAc)-L-Ser/Thr beta-N-acetylglucosaminidase (EC 3.2.1.169)	GH	Glycoside Hydrolases	8	6	42	96	46	126	204	72	0	10	78	32	108	78	200	106	76	136	50	106	202	10	170	184
GH85	endo-beta-N-acetylglucosaminidase (EC 3.2.1.96)	GH	Glycoside Hydrolases	76	48	48	182	32	192	120	192	2	48	122	110	192	210	696	68	58	80	142	122	202	18	176	128
GH87	mycodextranase (EC 3.2.1.61); alpha-1,3-glucanase (EC 3.2.1.59)	GH	Glycoside Hydrolases	70	100	62	8	104	58	118	90	228	2	68	18	116	48	42	80	64	42	32	22	76	292	18	34
GH88	d-4,5-unsaturated beta-glucuronyl hydrolase (EC 3.2.1.-)	GH	Glycoside Hydrolases	42	30	182	48	160	514	344	158	4	52	340	306	386	146	276	342	466	138	164	388	756	14	310	164
GH89	alpha-N-acetylglucosaminidase (EC 3.2.1.50)	GH	Glycoside Hydrolases	124	84	1788	300	290	548	832	428	180	156	704	360	818	462	698	716	602	296	358	544	900	128	568	410
GH9	endoglucanase (EC 3.2.1.4); endo-beta-1,3(4)-glucanase / lichenase-laminarinase (EC 3.2.1.6); beta-glucosidase (EC 3.2.1.21); lichenase / endo-beta-1,3-1,4-glucanase (EC 3.2.1.73); exo-beta-1,4-glucanase / cellodextrinase (EC 3.2.1.74); cellobiohydrolase	GH	Glycoside Hydrolases	212	258	416	436	264	980	1122	230	26	318	766	714	1002	294	946	774	604	446	346	724	1060	18	722	862
GH91	inulin lyase [DFA-I-forming] (EC 4.2.2.17); inulin lyase [DFA-III-forming] (EC 4.2.2.18); difructofuranose 1,2':2,3' dianhydride hydrolase [DFA-IIIase] (EC 3.2.1.-)	GH	Glycoside Hydrolases	16	26	16	18	28	2	24	46	0	28	4	6	0	0	8	6	0	8	0	4	4	0	0	2
GH92	mannosyl-oligosaccharide alpha-1,2-mannosidase (EC 3.2.1.113); mannosyl-oligosaccharide alpha-1,3-mannosidase (EC 3.2.1.-);	GH	Glycoside Hydrolases	212	264	224	224	1402	2266	3326	1748	136	316	1616	1142	3602	1760	6662	2916	2668	836	2248	5576	5662	288	4130	2014
GH93	exo-alpha-L-1,5-arabinanase (EC 3.2.1.-)	GH	Glycoside Hydrolases	76	64	440	146	56	116	290	84	38	116	108	254	230	136	256	242	144	162	140	274	176	52	106	112
GH94	cellobiose phosphorylase (EC 2.4.1.20); laminaribiose phosphorylase (EC 2.4.1.31); cellodextrin phosphorylase (EC 2.4.1.49); chitobiose phosphorylase (EC 2.4.1.-); cyclic beta-1,2-glucan synthase (EC 2.4.1.-); cellobionic acid phosphorylase (EC 2.4.1.321)	GH	Glycoside Hydrolases	1874	1588	3272	4442	1224	2716	2614	1066	346	4540	3944	3774	2090	2166	2020	1744	1828	3634	1486	2308	2550	392	2490	2062
GH95	alpha-L-fucosidase (EC 3.2.1.51); alpha-1,2-L-fucosidase (EC 3.2.1.63); alpha-L-galactosidase (EC 3.2.1.-)	GH	Glycoside Hydrolases	1266	6094	7382	2364	3958	3048	5032	2434	996	2760	4946	3864	5010	3848	4530	3714	3506	2244	2700	3924	5208	3266	4169	3176
GH97	glucoamylase (EC 3.2.1.3); alpha-glucosidase (EC 3.2.1.20); alpha-galactosidase (EC 3.2.1.22)	GH	Glycoside Hydrolases	884	416	530	654	2324	3194	7630	2084	616	1002	4418	2542	6210	2122	5244	4572	4232	1812	2784	4918	8048	366	5262	3744
GH98	blood-group endo-beta-1,4-galactosidase (EC 3.2.1.102); blood group A- and B-cleaving endo-beta-1,4-galactosidase (EC 3.2.1.-); endo-beta-1,4-xylanase (EC 3.2.1.8); endo-beta-1,4-xylanase (EC 3.2.1.8)	GH	Glycoside Hydrolases	6	0	0	2	24	18	108	16	14	0	90	20	56	12	8	154	20	0	18	18	40	0	56	52
GH99	glycoprotein endo-alpha-1,2-mannosidase (EC 3.2.1.130); mannan endo-1,2-alpha-mannanase (3.2.1.-)	GH	Glycoside Hydrolases	196	170	1966	142	72	306	362	186	32	156	342	250	444	110	476	404	238	186	186	520	692	90	290	200
GT1	UDP-glucuronosyltransferase (EC 2.4.1.17); zeatin O-beta-xylosyltransferase (EC 2.4.2.40); 2-hydroxyacylsphingosine 1-beta-galactosyltransferase (EC 2.4.1.45); N-acylsphingosine galactosyltransferase (EC 2.4.1.47); flavonol 3-O-glucosyltransferase (EC 2.4	GT	Glycosyl Transferases	150	232	372	274	164	306	310	80	32	266	334	498	486	162	384	430	272	220	230	292	378	110	248	366
GT10	galactoside alpha-1,3/1,4-L-fucosyltransferase (EC 2.4.1.65); galactoside alpha-1,3-L-fucosyltransferase (EC 2.4.1.152); glycoprotein alpha-1,3-L-fucosyltransferase (EC 2.4.1.214)	GT	Glycosyl Transferases	60	458	538	246	104	94	158	266	142	116	316	84	184	46	122	102	112	64	118	52	196	120	76	148
GT101	glucosyltransferase (EC 2.4.1.-)	GT	Glycosyl Transferases	654	426	550	642	90	222	1422	62	98	312	520	820	438	194	498	518	226	696	404	172	364	396	302	576
GT102	dTDP-beta-L-Rhap : O-antigen-polysaccharide alpha-1,3-L-rhamnosyltransferase (EC 2.4.1.289)	GT	Glycosyl Transferases	4	30	2	8	4	20	4	0	0	2	2	4	46	0	4	2	4	6	6	8	0	0	2	0
GT104	dTDP-beta-L-Rhap : arginine alpha-L-rhamnosyltransferase (EC 2.4.1.-)	GT	Glycosyl Transferases	78	16	6	50	22	68	220	86	2	8	80	118	110	14	38	92	40	100	56	12	68	2	26	50
GT106	718	GT	Glycosyl Transferases	60	64	2	12	2	2	2	30	260	10	14	118	8	4	58	0	0	0	4	2	2	62	0	2
GT107	1242	GT	Glycosyl Transferases	0	18	2	4	0	8	12	14	752	12	60	10	0	4	70	8	16	12	8	22	24	148	10	28
GT11	GDP-L-Fuc: galactoside alpha-1,2-L-fucosyltransferase (EC 2.4.1.69); GDP-L-Fuc: beta-LacNac alpha-1,3-L-fucosyltransferase (EC 2.4.1.-)	GT	Glycosyl Transferases	802	2816	1734	2002	520	1274	1084	372	1692	786	1678	1282	1336	462	1730	1020	628	1506	672	910	1478	1338	944	734
GT12	[N-acetylneuraminyl]-galactosylglucosylceramide N-acetylgalactosaminyltransferase (EC 2.4.1.92).	GT	Glycosyl Transferases	0	6	8	12	2	6	8	0	0	2	8	8	20	10	22	20	0	18	2	28	22	0	0	46
GT13	alpha-1,3-mannosyl-glycoprotein beta-1,2-N-acetylglucosaminyltransferase (EC 2.4.1.101)	GT	Glycosyl Transferases	118	666	426	594	194	374	290	124	24	154	294	536	606	132	280	502	222	168	242	404	712	24	306	258
GT14	beta-1,3-galactosyl-O-glycosyl-glycoprotein beta-1,6-N-acetylglucosaminyltransferase (EC 2.4.1.102); N-acetyllactosaminide beta-1,6-N-acetylglucosaminyltransferase (EC 2.4.1.150); protein O-beta-xylosyltransferase (EC 2.4.2.26); UDP-GlcA:arabinogalactan b	GT	Glycosyl Transferases	3094	2656	2060	3482	2414	896	2346	370	1434	2728	1796	3144	1954	810	1728	1442	1398	1890	1992	1240	1928	630	1580	1496
GT17	beta-1,4-mannosyl-glycoprotein beta-1,4-N-acetylglucosaminyltransferase (EC 2.4.1.144).	GT	Glycosyl Transferases	0	10	12	0	2	0	2	6	0	12	40	20	14	0	46	8	2	6	10	18	14	0	8	26
GT19	lipid-A-disaccharide synthase (EC 2.4.1.182).	GT	Glycosyl Transferases	1614	3714	2632	2820	2358	2958	1624	1098	112	1264	1542	2006	1626	1036	2676	1200	1814	2276	912	1700	2406	204	1596	1460
GT20	alpha,alpha-trehalose-phosphate synthase [UDP-forming] (EC 2.4.1.15); Glucosylglycerol-phosphate synthase (EC 2.4.1.213); trehalose-6-P phosphatase (EC 3.1.3.12); [retaining] GDP-valeniol: validamine 7-phosphate valeniolyltransferase (EC 2.-.-.-)	GT	Glycosyl Transferases	6	538	14	226	0	8	0	0	0	2	6	8	0	10	0	0	0	28	0	0	0	0	0	0
GT21	UDP-Glc: ceramide beta-glucosyltransferase (EC 2.4.1.80).	GT	Glycosyl Transferases	0	8	28	26	54	88	88	42	0	12	94	58	54	26	38	50	32	16	14	36	100	4	56	78
GT22	Dol-P-Man: Man6GlcNAc2-PP-Dol alpha-1,2-mannosyltransferase (EC 2.4.1.259); Dol-P-Man: Man8GlcNAc2-PP-Dol alpha-1,2-mannosyltransferase (EC 2.4.1.261); Dol-P-Man: Man2-GlcNAc-phosphatidylinositol alpha-1,2-mannosyltransferase (EC 2.4.1.-); Dol-P-Man: Man3	GT	Glycosyl Transferases	4	0	0	0	0	0	46	2	0	0	8	18	8	0	6	42	24	10	16	0	18	0	4	16
GT23	N-acetyl-beta-D-glucosaminide alpha-1,6-L-fucosyltransferase (EC 2.4.1.68); chitin-oligosaccharide alpha-1,6-L-fucosyltransferase (EC 2.4.1.-)	GT	Glycosyl Transferases	84	726	336	374	162	508	764	242	12	188	548	380	882	430	1382	682	538	160	716	1198	918	48	1358	818
GT25	lipopolysaccharide beta-1,4-galactosyltransferase (EC 2.4.1.-); beta-1,3-glucosyltransferase (EC 2.4.1.-); beta-1,2-glucosyltransferase (EC 2.4.1.-); beta-1,2-galactosyltransferase (EC 2.4.1.-); LPS beta-1,4-galactosyltransferase (EC 2.4.1.-); occidiofung	GT	Glycosyl Transferases	16	66	12	92	6	26	38	16	146	34	58	98	44	28	76	6	48	32	16	48	66	142	10	64
GT26	UDP-ManNAcA: beta-N-acetyl mannosaminuronyltransferase (EC 2.4.1.-); UDP-ManNAc: beta-N-acetyl-mannosaminyltransferase (EC 2.4.1.-); UDP-Glc: beta-1,4-glucosyltransferase (EC 2.4.1.-); beta-1,4-galactosyltransferase (EC 2.4.1.-)	GT	Glycosyl Transferases	3446	3192	2068	4068	3210	1714	3330	472	120	2732	1648	2826	1504	984	1600	1096	1576	1270	2498	1168	1568	86	1792	1436
GT27	polypeptide alpha-N-acetylgalactosaminyltransferase (EC 2.4.1.41)	GT	Glycosyl Transferases	272	636	460	376	284	396	546	70	18	190	492	544	566	162	896	548	298	196	284	288	754	38	286	322
GT28	1,2-diacylglycerol 3-beta-galactosyltransferase (EC 2.4.1.46); 1,2-diacylglycerol 3-beta-glucosyltransferase (EC 2.4.1.157); UDP-GlcNAc: Und-PP-MurAc-pentapeptide beta-N-acetylglucosaminyltransferase (EC 2.4.1.227); digalactosyldiacylglycerol synthase (E	GT	Glycosyl Transferases	6990	7470	8058	10188	7856	4304	5746	1858	1314	6682	3830	6350	3356	3332	4714	2712	3172	5886	4334	3212	3952	1300	4012	3162
GT2_Cellulose_synt	Cellulose_synthase(EC 2.4.1.12)	GT	Glycosyl Transferases	20	18	2	28	0	2	6	0	8	14	2	26	2	0	24	2	0	28	4	2	14	0	0	0
GT2_Chitin_synth_2	154	GT	Glycosyl Transferases	6	20	2	18	6	32	32	2	0	0	0	10	2	10	6	2	0	0	2	0	0	0	0	4
GT2_Glyco_tranf_2_2	8974	GT	Glycosyl Transferases	250	1318	736	534	314	652	204	84	18	180	670	448	404	224	240	386	252	294	194	200	542	22	316	492
GT2_Glyco_tranf_2_3	96753	GT	Glycosyl Transferases	5242	5158	4134	7322	5994	3078	6028	1312	502	5694	2682	6800	3588	2566	4313	2674	3494	4354	4578	3280	3990	898	5722	3350
GT2_Glyco_tranf_2_4	4612	GT	Glycosyl Transferases	98	28	60	46	672	124	1056	72	72	66	194	110	322	106	148	90	136	54	108	236	292	292	112	118
GT2_Glyco_tranf_2_5	3999	GT	Glycosyl Transferases	148	170	186	130	154	202	168	48	34	118	230	352	268	84	308	244	236	164	84	114	287	48	70	152
GT2_Glyco_trans_2_3	14490	GT	Glycosyl Transferases	646	502	792	1012	500	392	620	252	146	1014	742	982	636	584	536	478	496	1382	526	502	652	162	504	432
GT2_Glycos_transf_2	870357	GT	Glycosyl Transferases	39664	60678	63014	60698	34156	32008	36656	12178	10982	49132	42924	54618	37620	19610	43262	30704	26194	42568	27340	31600	40099	11486	33312	29854
GT3	glycogen synthase (EC 2.4.1.11).	GT	Glycosyl Transferases	24	38	40	16	262	404	702	190	26	52	322	338	692	242	830	512	464	104	336	790	960	48	798	386
GT30	CMP-beta-KDO: alpha-3-deoxy-D-manno-octulosonic-acid (KDO) transferase (EC 2.4.99.-).	GT	Glycosyl Transferases	568	1354	450	528	360	1134	1020	514	52	380	536	1152	1012	320	844	616	972	866	300	634	1750	48	646	872
GT31	N-acetyllactosaminide beta-1,3-N-acetylglucosaminyltransferase (EC 2.4.1.149); Glycoprotein-N-acetylgalactosamine 3-beta-galactosyltransferase (EC 2.4.1.122); fucose-specific beta-1,3-N-acetylglucosaminyltransferase (EC 2.4.1.-); globotriosylceramide beta	GT	Glycosyl Transferases	38	72	0	20	4	6	16	28	442	2	108	18	2	6	12	38	16	8	2	2	30	730	4	14
GT32	alpha-1,6-mannosyltransferase (EC 2.4.1.-); alpha-1,4-N-acetylglucosaminyltransferase (EC 2.4.1.-); alpha-1,4-N-acetylgalactosaminyltransferase (EC 2.4.1.-);	GT	Glycosyl Transferases	3156	2582	3578	3538	2722	862	2838	452	738	2288	1392	2646	1436	676	1210	936	1030	1372	2146	772	1056	1076	1192	1016
GT33	GDP-Man: chitobiosyldiphosphodolichol beta-mannosyltransferase (EC 2.4.1.142).	GT	Glycosyl Transferases	8	0	2	0	2	16	8	0	2	12	32	44	102	4	80	22	22	28	24	88	98	0	66	20
GT35	glycogen or starch phosphorylase (EC 2.4.1.1).	GT	Glycosyl Transferases	5636	8624	8460	11826	7038	5408	6062	1866	1332	7532	4278	7646	3734	4386	6434	3436	3312	5690	4282	3940	3622	2710	4464	3864
GT38	polysialyltransferase (EC 2.4.-.-)	GT	Glycosyl Transferases	0	4	0	0	2	18	44	6	0	0	18	4	46	0	14	12	4	0	10	20	50	0	14	18
GT39	Dol-P-Man: protein alpha-mannosyltransferase (EC 2.4.1.109)	GT	Glycosyl Transferases	412	426	342	778	324	338	362	240	90	1028	340	1172	300	626	256	260	384	214	230	300	322	188	1080	426
GT4	sucrose synthase (EC 2.4.1.13); sucrose-phosphate synthase (EC 2.4.1.14); alpha-glucosyltransferase (EC 2.4.1.52); lipopolysaccharide N-acetylglucosaminyltransferase (EC 2.4.1.56); phosphatidylinositol alpha-mannosyltransferase (EC 2.4.1.57); GDP-Man: Man	GT	Glycosyl Transferases	37754	51570	50944	56516	32918	28456	36776	11094	5572	37772	37626	42990	31064	15839	31152	25729	23392	36756	24538	26252	34182	15052	23856	23840
GT40	beta-1,3-galactofuranosyltransferases (EC 2.4.1.-)	GT	Glycosyl Transferases	8	24	6	52	6	26	10	2	0	2	12	24	22	2	18	20	12	8	6	14	6	0	12	0
GT41	UDP-GlcNAc: peptide beta-N-acetylglucosaminyltransferase (EC 2.4.1.255); UDP-Glc: peptide N-beta-glucosyltransferase (EC 2.4.1.-)	GT	Glycosyl Transferases	14126	13410	11454	15130	10528	14178	16472	6400	2120	10506	11834	15422	12370	4916	12294	11222	9558	16628	9558	8452	17538	2430	9488	9890
GT44	UDP-Glc: alpha-glucosyltransferase (EC 2.4.1.-); UDP-GlcNAc: alpha-N-acetylglucosaminyltransferase (EC 2.4.1.-).	GT	Glycosyl Transferases	2	4	12	0	8	0	0	0	0	0	0	0	2	0	0	0	0	6	0	2	0	0	6	10
GT45	alpha-N-acteylglucosaminyltransferase (EC 2.4.1.-)	GT	Glycosyl Transferases	2	0	10	0	0	2	6	2	14	14	2	12	6	2	72	20	26	0	4	12	12	0	4	4
GT46	Deleted	GT	Glycosyl Transferases	52	100	190	156	28	62	48	2	2	96	88	142	70	28	64	76	46	60	68	60	342	0	100	50
GT47	heparan beta-glucuronyltransferase (EC 2.4.1.225); xyloglucan beta-galactosyltransferase (EC 2.4.1.-); heparan synthase (EC 2.4.1.-); arabinan alpha-L-arabinosyltransferase (EC 2.4.2.-).	GT	Glycosyl Transferases	0	6	0	6	0	0	0	0	0	0	0	0	2	0	0	0	0	0	2	0	0	0	0	0
GT5	UDP-Glc: glycogen glucosyltransferase (EC 2.4.1.11); ADP-Glc: starch glucosyltransferase (EC 2.4.1.21); NDP-Glc: starch glucosyltransferase (EC 2.4.1.242); UDP-Glc: alpha-1,3-glucan synthase (EC 2.4.1.183) UDP-Glc: alpha-1,4-glucan synthase (EC 2.4.1.-)	GT	Glycosyl Transferases	6400	9116	10180	9792	7214	4804	5582	1736	1344	7112	5830	6764	4022	4002	5966	3966	3940	6128	4206	4496	4610	1690	3820	3510
GT51	murein polymerase (EC 2.4.1.129).	GT	Glycosyl Transferases	1212	1422	1144	2388	982	1818	1834	730	408	1546	1272	1276	2028	1318	2770	1862	1282	1516	1420	2380	1924	498	1910	1642
GT52	alpha-2,3-sialyltransferase (EC 2.4.99.4); alpha-glucosyltransferase (EC 2.4.1.-)	GT	Glycosyl Transferases	0	0	0	0	0	4	2	0	0	2	20	8	4	0	8	4	0	0	2	4	2	0	0	4
GT53	UDP-L-Ara: alpha-L-arabinosyltransferase (EC 2.4.2.-)	GT	Glycosyl Transferases	0	0	0	0	0	0	0	0	0	6	0	0	0	20	0	0	0	0	0	0	0	0	0	0
GT56	TDP-Fuc4NAc: lipid II Fuc4NAc transferase (EC 2.4.1.-)	GT	Glycosyl Transferases	126	1278	598	592	16	88	42	10	0	78	152	128	42	6	20	46	40	192	10	20	84	0	32	42
GT57	Dol-P-Glc: alpha-1,3-glucosyltransferase (EC 2.4.1.-)	GT	Glycosyl Transferases	2	0	0	60	0	0	0	0	0	2	8	0	0	0	0	2	0	4	2	0	16	0	0	0
GT58	Dol-P-Man: Man5GlcNAc2-PP-Dol alpha-1,3-mannosyltransferase (EC 2.4.1.258)	GT	Glycosyl Transferases	0	4	0	2	0	0	0	0	0	12	0	2	0	0	0	2	0	6	0	2	4	0	4	0
GT59	Dol-P-Glc: Glc2Man9GlcNAc2-PP-Dol alpha-1,2-glucosyltransferase (EC 2.4.1.256)	GT	Glycosyl Transferases	0	0	0	0	0	0	0	0	0	0	0	0	2	0	0	0	0	0	0	0	0	0	0	0
GT6	alpha-1,3-galactosyltransferase (EC 2.4.1.87); alpha-1,3 N-acetylgalactosaminyltransferase (EC 2.4.1.40); alpha-galactosyltransferase (EC 2.4.1.37); globoside alpha-N-acetylgalactosaminyltransferase (EC 2.4.1.88).	GT	Glycosyl Transferases	126	638	356	268	100	96	152	96	1056	114	258	226	108	96	208	110	132	278	86	74	144	668	64	142
GT64	UDP-GlcNAc: heparan alpha-N-acetylhexosaminyltransferase (EC 2.4.1.224)	GT	Glycosyl Transferases	4	4	0	2	6	0	18	0	0	4	0	8	82	6	4	2	18	0	26	12	6	0	8	8
GT66	dolichyl-diphosphooligosaccharide”protein glycotransferase (EC 2.4.99.18); undecaprenyl-diphosphooligosaccharide”protein glycotransferase (EC 2.4.99.19)	GT	Glycosyl Transferases	228	404	712	548	194	272	86	246	22	232	408	348	306	140	212	218	282	436	102	146	244	34	136	208
GT67	UDP-Gal: phosphoglycan beta-1,3-galactosyltransferase 1 (SCG1) (EC 2.4.1.-); UDP-GlcNAc beta-1,2-N-acetylglucosaminyltransferase (EC 2.4.1.-)	GT	Glycosyl Transferases	0	0	0	0	0	0	0	0	0	2	6	0	0	0	2	0	0	0	0	0	2	0	4	0
GT69	GDP-Man: alpha-1,3-mannosyltransferase (EC 2.4.1.-)	GT	Glycosyl Transferases	0	0	0	50	0	0	0	2	0	4	26	8	24	6	12	40	0	6	0	6	2	0	6	10
GT7	lactose synthase (EC 2.4.1.22); beta-N-acetylglucosaminyl-glycopeptide beta-1,4-galactosyltransferase (EC 2.4.1.38); N-acetyllactosamine synthase (EC 2.4.1.90); xylosylprotein beta-4-galactosyltransferase (EC 2.4.1.133); UDP-Gal: neolactotriaosylceramide	GT	Glycosyl Transferases	8	4	0	2	6	4	14	18	42	12	10	14	20	8	14	94	18	120	24	20	16	42	2	32
GT70	UDP-GlcA: beta-glucuronosyltransferase (EC 2.4.1.17)	GT	Glycosyl Transferases	4	0	20	4	2	84	26	0	0	0	22	12	22	20	24	6	6	58	22	8	10	0	0	18
GT71	alpha-mannosyltransferase (EC 2.4.1.-)	GT	Glycosyl Transferases	0	0	0	0	0	0	0	0	0	0	0	0	12	0	2	0	0	0	10	4	2	0	0	0
GT72	UDP-Glc: DNA alpha-glucosyltransferase (EC 2.4.1.26)	GT	Glycosyl Transferases	0	0	0	0	0	0	0	0	6	0	0	0	0	0	0	0	2	0	0	0	0	34	0	10
GT73	CMP-beta-KDO: alpha-3-deoxy-D-manno-octulosonic-acid (KDO) transferase (EC 2.4.99.-).	GT	Glycosyl Transferases	40	82	204	138	18	44	40	2	2	182	84	152	84	32	38	50	46	100	40	68	60	30	72	132
GT74	alpha-1,2-L-fucosyltransferase (EC 2.4.1.69)	GT	Glycosyl Transferases	30	14	10	6	8	44	30	2	4	4	150	100	76	26	66	82	26	52	98	94	42	0	28	12
GT76	Dol-P-Man: alpha-1,6-mannosyltransferase (EC 2.4.1.-)	GT	Glycosyl Transferases	22	66	240	66	42	206	90	18	8	34	42	80	146	28	118	126	56	64	44	72	56	0	38	80
GT8	lipopolysaccharide alpha-1,3-galactosyltransferase (EC 2.4.1.44); UDP-Glc: (glucosyl)lipopolysaccharide alpha-1,2-glucosyltransferase (EC 2.4.1.-); lipopolysaccharide glucosyltransferase 1 (EC 2.4.1.58); glycogenin glucosyltransferase (EC 2.4.1.186); ino	GT	Glycosyl Transferases	11588	10456	6600	10638	11238	2158	9980	656	888	7892	3028	7936	3522	2310	3450	2102	3732	4032	7390	1822	2876	1338	4706	3470
GT80	beta-galactoside alpha-2,6-sialyltransferase (EC 2.4.99.1); beta-galactoside alpha-2,3-sialyltransferase (EC 2.4.99.4)	GT	Glycosyl Transferases	12	0	4	4	32	58	60	8	12	38	10	24	56	50	54	64	10	0	88	78	34	2	154	30
GT81	NDP-Glc: glucosyl-3-phosphoglycerate synthase (EC 2.4.1.-); NDP-Man: mannosyl-3-phosphoglycerate synthase (EC 2.4.1.-);	GT	Glycosyl Transferases	72	118	84	180	102	176	136	24	20	156	92	126	116	52	94	90	54	84	48	76	112	24	110	56
GT82	UDP-GalNAc: beta-1,4-N-acetylgalactosaminyltransferase (EC 2.4.1.-)	GT	Glycosyl Transferases	0	0	0	0	0	0	0	0	0	0	0	10	0	0	0	0	0	0	0	0	0	0	0	0
GT83	undecaprenyl phosphate-alpha-L-Ara4N: 4-amino-4-deoxy-beta-L-arabinosyltransferase (EC 2.4.2.43); dodecaprenyl phosphate-beta-galacturonic acid: lipopolysaccharide core alpha-galacturonosyl transferase (EC 2.4.1.-)	GT	Glycosyl Transferases	910	2662	1482	2178	678	1936	1362	680	72	1144	1692	2298	1692	902	1494	1576	1378	2182	624	1580	2020	106	1184	1414
GT84	cyclic beta-1,2-glucan synthase (EC 2.4.1.-);	GT	Glycosyl Transferases	58	44	86	106	8	28	16	18	6	18	34	66	14	0	30	16	18	66	8	44	12	10	14	20
GT85	beta-D-arabinofuranosyl monophosphoryldecaprenol: galactan alpha-D-arabinofuranosyltransferase (EC 2.4.2.-)	GT	Glycosyl Transferases	0	0	0	0	0	0	0	0	0	6	0	0	0	0	0	0	0	0	0	0	0	0	0	0
GT87	polyprenol-P-Man: alpha-1,2-mannosyltransferase (EC 2.4.1.-)	GT	Glycosyl Transferases	66	10	124	32	24	30	146	12	14	22	62	42	56	8	10	40	44	64	20	56	22	2	6	26
GT89	beta-D-arabinofuranosyl-1-monophosphoryldecaprenol : arabinan beta-1,2-arabinofuranosyltransferase (EC 2.4.2.-)	GT	Glycosyl Transferases	38	22	2	46	0	0	2	4	8	2	0	10	0	0	0	0	0	10	0	4	0	10	0	0
GT9	lipopolysaccharide N-acetylglucosaminyltransferase (EC 2.4.1.56); heptosyltransferase (EC 2.4.-.-).	GT	Glycosyl Transferases	1216	4304	1648	1868	420	2466	882	1582	88	1018	1662	1970	1492	682	520	980	1460	2736	250	884	2442	66	392	1504
GT90	UDP-Xyl: (mannosyl) glucuronoxylomannan/galactoxylomannan beta-1,2-xylosyltransferase (EC 2.4.2.-); UDP-Glc: protein O-beta-glucosyltransferase (EC 2.4.1.-); UDP-Xyl: protein O-beta-xylosyltransferase (EC 2.4.2.-)	GT	Glycosyl Transferases	4	0	6	4	82	162	132	26	0	10	144	92	236	94	554	98	58	18	116	226	164	6	188	132
GT92	UDP-Gal: N-glycan core alpha-1,6-fucoside beta-1,4-galactosyltransferase (EC 2.4.1.-); UDP-Gal: beta-galactoside beta-1,4-galactosyltransferase (EC 2.4.1.-)	GT	Glycosyl Transferases	110	96	134	132	314	430	442	248	436	190	1000	186	592	254	330	516	392	342	448	432	674	260	582	604
GT94	GDP-Man: GlcA-beta-1,2-Man-alpha-1,3-Glc-beta-1,4-Glc-alpha-1-PP-undecaprenol beta-1,4-mannosyltransferase (2.4.1.251)	GT	Glycosyl Transferases	142	154	212	476	134	372	370	36	10	212	406	422	276	124	564	224	148	196	126	350	302	14	134	114
GT97	CMP-Neu5Ac:alpha-galactoside alpha-2,6-sialyltransferase (EC 2.4.99.-); CMP-Neu5Ac:alpha-glucoside alpha-2,6-sialyltransferase (EC 2.4.99.-);	GT	Glycosyl Transferases	0	42	14	14	0	0	0	0	0	4	0	0	0	0	0	0	0	0	0	0	0	0	0	0
GT98	Dol-P-Man : protein [tryptophan] alpha-C-mannosyltransferase (EC 2.4.1.-)	GT	Glycosyl Transferases	0	8	16	0	0	0	0	0	0	4	0	2	0	0	0	0	0	6	0	2	0	0	0	4
GT99	CMP-beta-KDO 3-deoxy-beta-D-manno-oct-2-ulosonic acid transferase (EC 2.4.99.-)	GT	Glycosyl Transferases	4	26	0	18	70	2	0	0	70	4	10	16	10	2	12	2	2	6	6	16	2	38	0	0
PL1	pectate lyase (EC 4.2.2.2); exo-pectate lyase (EC 4.2.2.9); pectin lyase (EC 4.2.2.10).	PL	Polysaccharide Lyases	386	1946	796	1122	284	386	530	372	252	396	1088	558	394	128	250	246	260	758	168	178	384	458	284	300
PL10	pectate lyase (EC 4.2.2.2)	PL	Polysaccharide Lyases	0	0	10	20	20	92	22	16	2	4	38	8	18	2	20	24	20	16	2	8	56	2	16	32
PL10_1	PL10's subfamily	PL	Polysaccharide Lyases	8	10	16	14	158	160	320	70	8	16	182	72	284	64	106	184	198	18	106	190	420	2	206	166
PL10_2	PL10's subfamily	PL	Polysaccharide Lyases	0	0	2	0	30	28	12	6	0	0	0	0	18	2	18	10	6	0	2	16	46	2	10	6
PL11	rhamnogalacturonan endolyase (EC 4.2.2.23); rhamnogalacturonan exolyase (EC 4.2.2.24)	PL	Polysaccharide Lyases	174	62	98	148	216	388	694	160	16	98	482	234	556	166	426	340	442	112	260	346	648	16	598	352
PL11_1	PL11's subfamily	PL	Polysaccharide Lyases	194	132	172	140	618	712	3348	414	20	72	832	286	1080	644	388	630	604	168	582	468	1630	30	836	526
PL11_2	PL11's subfamily	PL	Polysaccharide Lyases	0	0	0	0	28	6	38	2	0	4	14	10	38	14	58	28	8	6	8	40	74	0	40	16
PL12	heparin-sulfate lyase (EC 4.2.2.8)	PL	Polysaccharide Lyases	0	8	42	8	6	38	22	12	2	8	66	46	26	18	12	26	56	16	8	32	104	0	26	30
PL12_1	PL12's subfamily	PL	Polysaccharide Lyases	0	0	4	0	0	0	8	0	0	4	20	2	4	0	2	4	14	4	0	4	12	0	0	2
PL12_2	PL12's subfamily	PL	Polysaccharide Lyases	6	0	12	0	16	44	78	38	0	4	30	28	208	12	86	66	66	10	20	24	40	0	30	32
PL12_3	PL12's subfamily	PL	Polysaccharide Lyases	32	104	40	34	40	16	12	2	0	16	6	16	2	4	10	8	10	14	2	4	0	0	8	14
PL13	heparin lyase (EC 4.2.2.7)	PL	Polysaccharide Lyases	0	0	0	0	0	14	4	12	0	4	22	6	4	4	6	8	32	10	0	12	14	0	10	20
PL14_3	PL14's subfamily	PL	Polysaccharide Lyases	2	0	0	0	6	0	4	0	0	0	0	0	4	0	4	0	0	0	0	0	0	0	2	0
PL15_2	PL15's subfamily	PL	Polysaccharide Lyases	0	0	0	0	2	4	0	6	0	4	2	10	0	0	4	6	4	2	4	0	4	0	0	12
PL17	alginate lyase (EC 4.2.2.3); oligoalginate lyase (EC 4.2.2.-)	PL	Polysaccharide Lyases	0	2	14	10	0	2	2	0	0	4	0	0	0	6	0	0	0	2	0	0	0	0	6	0
PL1_2	PL1's subfamily	PL	Polysaccharide Lyases	14	8	14	12	212	238	520	172	2	40	324	136	444	90	234	240	268	64	148	202	670	26	390	246
PL1_4	PL1's subfamily	PL	Polysaccharide Lyases	0	0	0	0	10	0	4	0	0	0	2	8	4	0	4	4	8	0	0	0	6	0	10	2
PL1_5	PL1's subfamily	PL	Polysaccharide Lyases	2	0	2	0	0	0	2	0	0	0	8	4	0	0	2	4	0	2	0	2	2	0	0	0
PL1_6	PL1's subfamily	PL	Polysaccharide Lyases	2	0	0	0	0	0	26	0	0	2	10	0	8	6	12	46	0	18	0	0	6	0	0	0
PL1_7	PL1's subfamily	PL	Polysaccharide Lyases	0	0	2	0	2	2	2	0	0	0	2	2	0	0	0	6	2	4	2	0	0	0	0	8
PL1_8	PL1's subfamily	PL	Polysaccharide Lyases	16	6	4	26	0	24	16	2	0	12	12	22	16	0	42	14	10	6	2	4	8	0	6	14
PL21	heparin lyase (EC 4.2.2.7); heparin-sulfate lyase (EC 4.2.2.8); acharan-sulfate lyase (EC 4.2.2.-)	PL	Polysaccharide Lyases	0	2	0	6	0	0	0	0	0	0	0	0	0	0	0	0	2	10	0	0	0	0	0	0
PL22	oligogalacturonate lyase / oligogalacturonide lyase (EC 4.2.2.6)	PL	Polysaccharide Lyases	46	76	46	10	214	230	418	124	42	40	242	124	432	140	164	350	238	68	154	220	410	10	320	110
PL22_1	PL22's subfamily	PL	Polysaccharide Lyases	2	6	26	0	28	36	24	14	0	2	16	8	12	2	18	20	8	8	14	4	38	0	30	16
PL22_2	PL22's subfamily	PL	Polysaccharide Lyases	2	4	0	4	16	20	56	10	0	6	14	10	28	20	32	38	68	8	30	78	108	0	74	22
PL25	ulvan lyase (EC 4.2.2.-).	PL	Polysaccharide Lyases	6	0	0	2	0	0	14	12	0	0	4	16	8	0	16	10	18	6	8	12	4	0	8	4
PL26	rhamnogalacturonan exolyase (EC 4.2.2.24).	PL	Polysaccharide Lyases	34	8	22	8	160	252	582	152	4	14	304	80	496	62	258	188	354	98	154	250	782	16	402	166
PL27	L-rhamnose-alpha-1,4-D-glucuronate lyase (EC 4.2.2.-).	PL	Polysaccharide Lyases	294	34	88	158	12	22	98	22	16	136	162	200	154	30	112	148	108	178	78	92	96	12	72	134
PL29	840	PL	Polysaccharide Lyases	8	0	4	4	50	14	46	26	16	6	54	38	126	16	72	46	40	2	18	54	112	2	54	32
PL30	126	PL	Polysaccharide Lyases	2	0	0	0	2	8	2	14	0	0	28	14	4	4	6	8	0	10	2	4	4	0	6	8
PL31	2642	PL	Polysaccharide Lyases	28	8	4	22	18	28	118	38	18	186	74	462	146	78	220	100	344	88	60	204	172	6	124	96
PL32	208	PL	Polysaccharide Lyases	0	4	0	0	22	24	54	8	0	2	18	4	22	8	8	4	2	0	2	0	18	0	4	4
PL33	798	PL	Polysaccharide Lyases	18	6	16	0	24	36	82	14	0	2	64	20	62	6	42	40	32	2	18	52	122	2	80	58
PL33_1	1694	PL	Polysaccharide Lyases	16	4	18	12	92	70	314	56	0	12	92	34	196	32	86	108	70	12	38	32	158	2	164	76
PL33_2	160	PL	Polysaccharide Lyases	6	4	6	10	0	2	32	8	0	4	8	8	8	8	18	10	2	0	0	4	10	0	10	2
PL35	540	PL	Polysaccharide Lyases	0	0	0	0	12	38	40	46	0	12	20	26	46	30	36	32	12	4	16	40	48	4	50	28
PL37	310	PL	Polysaccharide Lyases	4	0	0	0	4	6	22	10	0	14	20	12	8	8	12	20	32	12	10	50	26	2	14	24
PL4	rhamnogalacturonan endolyase (EC 4.2.2.23).	PL	Polysaccharide Lyases	22	4	14	18	24	12	42	0	2	14	14	26	24	2	24	40	12	4	18	14	42	16	14	18
PL4_1	PL4's subfamily	PL	Polysaccharide Lyases	6	0	0	0	10	16	14	6	0	0	8	0	24	14	4	8	8	0	2	4	12	0	10	6
PL4_4	PL4's subfamily	PL	Polysaccharide Lyases	0	0	2	0	2	2	0	0	0	0	14	0	0	0	0	0	2	2	0	0	6	0	0	2
PL5	alginate lyase (EC 4.2.2.3).	PL	Polysaccharide Lyases	0	0	0	0	4	6	12	0	0	0	0	2	8	4	6	8	2	0	4	8	6	0	2	2
PL5_1	PL5's subfamily	PL	Polysaccharide Lyases	0	0	0	0	0	0	0	0	0	0	0	0	0	0	0	0	0	0	0	0	0	0	0	34
PL6	alginate lyase (EC 4.2.2.3); chondroitinase B (EC 4.2.2.19); MG-specific alginate lyase (EC 4.2.2.-)	PL	Polysaccharide Lyases	4	0	0	8	0	0	0	8	38	6	0	4	0	2	2	20	0	0	0	2	0	0	0	0
PL6_1	PL6's subfamily	PL	Polysaccharide Lyases	1072	662	332	770	802	36	626	22	18	448	10	500	82	46	82	48	112	82	240	22	100	2	152	98
PL6_2	PL6's subfamily	PL	Polysaccharide Lyases	0	0	0	0	0	0	0	0	0	0	0	0	4	0	0	0	0	2	6	2	4	0	4	4
PL7	poly(beta-mannuronate) lyase / M-specific alginate lyase (EC 4.2.2.3); alpha-L-guluronate lyase / G-specific alginate lyase (EC 4.2.2.11); poly-(MG)-lyase / MG-specific alginate lyase (EC 4.2.2.-)	PL	Polysaccharide Lyases	10	0	2	22	6	2	74	4	0	6	6	0	78	6	10	66	16	84	46	16	66	0	6	0
PL7_1	PL7's subfamily	PL	Polysaccharide Lyases	0	0	0	0	0	0	0	0	0	0	0	0	0	0	0	0	0	0	0	0	0	0	0	14
PL7_5	PL7's subfamily	PL	Polysaccharide Lyases	2	0	0	4	4	2	4	6	0	2	0	4	0	2	0	6	8	8	2	8	0	0	2	6
PL8	hyaluronate lyase (EC 4.2.2.1); chondroitin AC lyase (EC 4.2.2.5); xanthan lyase (EC 4.2.2.12); chondroitin ABC lyase (EC 4.2.2.20)	PL	Polysaccharide Lyases	2	4	6	8	8	14	24	20	0	6	34	12	30	4	14	34	18	12	10	24	24	4	56	16
PL8_2	PL8's subfamily	PL	Polysaccharide Lyases	2	0	2	0	12	44	6	28	2	2	62	22	26	18	18	44	36	6	10	16	28	0	30	38
PL8_3	PL8's subfamily	PL	Polysaccharide Lyases	0	6	20	0	4	6	22	18	8	6	10	2	18	30	44	24	14	6	14	72	54	2	20	22
PL9	pectate lyase (EC 4.2.2.2); exopolygalacturonate lyase (EC 4.2.2.9); thiopeptidoglycan lyase (EC 4.2.2.-).	PL	Polysaccharide Lyases	68	142	126	184	124	206	242	50	56	244	176	178	286	124	300	264	132	170	136	154	326	24	168	110
PL9_1	PL9's subfamily	PL	Polysaccharide Lyases	74	88	202	150	128	250	400	68	20	62	282	276	502	82	150	248	162	70	198	124	286	4	340	592
PL9_2	PL9's subfamily	PL	Polysaccharide Lyases	70	304	282	276	64	126	62	46	44	126	274	214	86	46	130	72	82	94	50	94	110	38	64	84
